# Supplementary material for: The Predicted Secretome of the Plant Pathogenic Fungus Fusarium graminearum: A Refined Comparative Analysis
Source: PLoS One. 2012 Apr 6;7(4):e33731. doi: 10.1371/journal.pone.0033731 (PMC3320895; doi:10.1371/journal.pone.0033731)
Supplement: Spreadsheet S1 — (XLS) [file pone.0033731.s007.xls]

## Sheet: Secretome
FGSG_IDs	Chrom	Start	End	Secreted	gpi	1st a.a.	Mature length	TMs	TM pos	WoLFPSORT	MIPS	PFAM	No. Cys	% Cys	RADAR repeats
FGSG_00002	1	49398	51596	Y	-	M	714	0	--	extr=20	conserved hypothetical protein	-	70	9.8	15
FGSG_00005	1	63156	65345	Y	-	M	709	0	--	extr=16	related to tenascin X precursor	-	69	9.73	17
FGSG_00006	1	66674	67879	Y	-	M	278	0	--	extr=22	related to gEgh 16 protein	-	2	0.72	2
FGSG_00009	1	76120	76883	Y	-	M	189	0	--	extr=26	hypothetical protein	-	4	2.12	2
FGSG_00012	1	82352	83908	Y	-	M	488	1	2--24	golg=6	related to benzoate 4-monooxygenase cytochrome P450	pfam00067	8	1.64	2
FGSG_00023	1	113166	113957	Y	-	M	248	0	--	extr=22	probable spherulin 1A precursor	pfam00190	4	1.61	2
FGSG_00027	1	119589	121106	Y	-	M	477	1	13--35	extr=12	conserved hypothetical protein	-	4	0.84	3
FGSG_00028	1	121721	122601	Y	-	M	259	0	--	extr=26	probable metalloprotease MEP1	pfam05572	7	2.7	2
FGSG_00029	1	124775	125841	Y	-	M	158	0	--	extr=21	conserved hypothetical protein	-	11	6.96	-
FGSG_00031	1	128930	133154	Y	-	M	1349	0	--	extr=25	hypothetical protein	pfam05109	25	1.85	12
FGSG_00033	1	134947	135734	Y	-	M	210	0	--	extr=14	conserved hypothetical protein	-	11	5.24	3
FGSG_00056	1	233503	234063	Y	-	M	141	0	--	extr=16	hypothetical protein	-	6	4.26	-
FGSG_00060	1	253631	254087	Y	-	M	118	0	--	extr=26	related to KP4 killer toxin	pfam09044	10	8.47	-
FGSG_00061	1	254852	255229	Y	-	M	107	0	--	extr=26	related to KP4 killer toxin	pfam09044	8	7.48	-
FGSG_00062	1	256537	256994	Y	-	M	117	0	--	extr=25	related to KP4 killer toxin	pfam09044	10	8.55	2
FGSG_00071	1	280827	282581	Y	-	M	479	0	--	cyto=10	cytochrome P450 monooxygenase	pfam00067	8	1.67	3
FGSG_00099	1	347982	348859	Y	-	M	257	0	--	nucl=13.5	related to carbonic anhydrase precursor	pfam00194	3	1.17	2
FGSG_00100	1	349045	350608	Y	-	M	481	0	--	extr=22	related to 6-hydroxy-d-nicotine oxidase	pfam01565	5	1.04	3
FGSG_00111	1	381456	381959	Y	-	M	113	0	--	extr=24	conserved hypothetical protein	-	5	4.42	-
FGSG_00112	1	383554	384050	Y	-	M	115	0	--	extr=23	conserved hypothetical protein	-	5	4.35	-
FGSG_00114	1	386695	387098	Y	-	M	82	0	--	extr=18	conserved hypothetical protein	-	6	7.32	-
FGSG_00129	1	424208	424825	Y	-	M	149	0	--	extr=19	hypothetical protein	-	9	6.04	2
FGSG_00131	1	428056	428697	Y	-	M	194	0	--	extr=25	hypothetical protein	-	9	4.64	2
FGSG_00184	1	588771	589715	Y	-	M	295	0	--	extr=25	conserved hypothetical protein	-	5	1.69	2
FGSG_00192	1	616836	618493	Y	-	M	518	0	--	cyto=19.5	probable subtilisin-like serine protease	pfam00082,pfam05922	5	0.97	2
FGSG_00230	1	716360	716743	Y	-	M	108	0	--	extr=23	conserved hypothetical protein	-	6	5.56	-
FGSG_00260	1	808897	809180	Y	-	M	60	0	--	extr=20	conserved hypothetical protein	-	6	10	-
FGSG_00274	1	854128	854626	Y	-	M	119	1	10--32	extr=16	hypothetical protein	-	1	0.84	2
FGSG_00294	1	921696	923581	Y	-	M	587	0	--	extr=25	conserved hypothetical protein	pfam03663	8	1.36	3
FGSG_00314	1	973458	974600	Y	-	M	359	0	--	extr=17	conserved hypothetical protein	-	8	2.23	2
FGSG_00347	1	1107271	1108431	-	Y	M	369	0	--	extr=27	hypothetical protein	pfam05268,pfam09849	18	4.88	3
FGSG_00379	1	1215542	1216954	Y	-	M	424	1	12--31	mito=11	conserved hypothetical protein	-	6	1.42	3
FGSG_00401	1	1275601	1275901	Y	-	M	53	0	--	mito=15	hypothetical protein	-	0	0	2
FGSG_00411	1	1317164	1318827	Y	-	M	518	0	--	extr=20	hypothetical protein	-	3	0.58	8
FGSG_00415	1	1330636	1331466	-	Y	M	257	0	--	extr=23	conserved hypothetical protein	pfam10289	1	0.39	3
FGSG_00432	1	1380792	1381315	Y	-	M	91	0	--	cyto=7.5	hypothetical protein	-	2	2.2	-
FGSG_00452	1	1442735	1443466	Y	-	M	222	1	4--26	plas=8	related to nodulation protein nodB	pfam01522	2	0.9	2
FGSG_00456	1	1452467	1453112	Y	-	M	148	1	15--37	plas=13	conserved hypothetical protein	-	3	2.03	-
FGSG_00463	1	1464762	1465973	Y	-	M	387	0	--	nucl=7	conserved hypothetical protein	-	2	0.52	2
FGSG_00487	1	1529438	1530304	-	Y	M	248	0	--	extr=26	conserved hypothetical protein	-	2	0.81	2
FGSG_00492	1	1545199	1545856	-	Y	M	182	0	--	extr=21	conserved hypothetical protein	-	8	4.4	3
FGSG_00523	1	1624272	1624960	-	Y	M	192	0	--	extr=17	related to extracellular matrix protein precursor	pfam10289	2	1.04	3
FGSG_00542	1	1702044	1703834	Y	-	M	536	0	--	cyto=12.5	conserved hypothetical protein	-	9	1.68	3
FGSG_00569	1	1804545	1805290	Y	-	M	197	0	--	extr=18	hypothetical protein	pfam00188	5	2.54	2
FGSG_00576	1	1832450	1833301	-	Y	M	245	0	--	extr=26	related to cytosolic Cu/Zn superoxide dismutase	-	4	1.63	3
FGSG_00588	1	1871902	1872476	-	Y	M	143	0	--	extr=26	conserved hypothetical protein	pfam05730	10	6.99	2
FGSG_00602	1	1910980	1911897	Y	-	M	286	0	--	extr=17	putative protein [EST hit]	-	18	6.29	3
FGSG_00607	1	1928862	1930185	Y	-	M	374	1	13--35	mito=9	conserved hypothetical protein	-	6	1.6	2
FGSG_00624	1	1990731	1991633	Y	-	M	281	0	--	cyto=7	hypothetical protein	-	14	4.98	4
FGSG_00642	1	2048443	2049840	Y	-	M	447	0	--	extr=22	related to spore coat protein SP96 precursor	pfam04652	10	2.24	6
FGSG_00659	1	2110753	2112573	Y	-	M	583	1	7--26	extr=9	probable class I alpha-mannosidase	pfam01532	6	1.03	2
FGSG_00728	1	2384589	2387453	Y	-	M	848	1	7--29	extr=15	related to Het-c protein	pfam07217	5	0.59	9
FGSG_00733	1	2401871	2402404	Y	-	M	147	1	7--29	nucl=16.5	hypothetical protein	-	5	3.4	-
FGSG_00742	1	2432209	2434871	Y	-	M	811	0	--	extr=18	related to S-adenosylmethionine:diacylglycerol 3-amino-3-carboxypropyl transferase	pfam08242	11	1.36	2
FGSG_00769	1	2500103	2501107	Y	-	M	271	1	7--29	extr=16	conserved hypothetical protein	-	1	0.37	2
FGSG_00783	1	2528504	2529354	Y	-	M	212	0	--	extr=21	related to acetylxylan esterase precursor	pfam01083	7	3.3	2
FGSG_00793	1	2558225	2558945	-	Y	M	204	1	198--220	extr=25	conserved hypothetical protein	-	2	0.98	2
FGSG_00806	1	2605783	2607074	Y	-	M	393	0	--	extr=25	probable endopeptidase K	pfam00082,pfam05922	0	0	3
FGSG_00847	1	2762390	2762637	Y	-	M	48	0	--	extr=23	conserved hypothetical protein	-	4	8.33	-
FGSG_00876	1	2857286	2858771	Y	-	M	423	0	--	extr=14	conserved hypothetical protein	pfam10287,pfam10290	10	2.36	2
FGSG_00891	1	2927073	2927552	Y	-	M	110	0	--	extr=9	conserved hypothetical protein	-	1	0.91	-
FGSG_00987	1	3257921	3258946	Y	-	M	321	0	--	extr=18	hypothetical protein	-	0	0	5
FGSG_00989	1	3262300	3263978	Y	-	M	522	0	--	extr=24	probable rhamnogalacturonase B precursor	pfam09284	4	0.77	3
FGSG_01074	1	3545273	3545629	Y	-	M	96	0	--	mito=12	hypothetical protein	-	1	1.04	-
FGSG_01115	1	3673047	3673973	Y	-	M	285	0	--	golg=6	conserved hypothetical protein	-	4	1.4	-
FGSG_01150	1	3752450	3754742	Y	-	M	702	0	--	nucl=6	related to PPN1 - vacuolar endopolyphosphatase	-	4	0.57	4
FGSG_01169	1	3825389	3826636	Y	-	M	385	1	9--31	extr=14	related to SLS1 protein precursor	-	6	1.56	2
FGSG_01170	1	3828751	3829656	Y	-	M	256	1	7--24	mito=6.5	related to glutaredoxin	pfam00462	1	0.39	2
FGSG_01179	1	3863813	3864532	-	Y	M	185	0	--	extr=21	conserved hypothetical protein	-	10	5.41	2
FGSG_01181	1	3876066	3876887	Y	-	M	252	1	7--29	extr=8	conserved hypothetical protein	-	0	0	3
FGSG_01214	1	3992626	3993966	Y	-	M	415	1	12--34	extr=11	hypothetical protein	-	10	2.41	3
FGSG_01218	1	4006494	4006919	Y	-	M	123	0	--	plas=9	conserved hypothetical protein	-	1	0.81	-
FGSG_01223	1	4016824	4017850	Y	-	M	268	0	--	extr=10	conserved hypothetical protein	pfam00657	4	1.49	-
FGSG_01239	1	4069055	4069608	Y	-	M	149	0	--	extr=20	conserved hypothetical protein	-	6	4.03	-
FGSG_01240	1	4070348	4071574	Y	-	M	384	0	--	extr=23	related to triacylglycerol lipase	pfam01764	10	2.6	2
FGSG_01283	1	4229528	4231418	Y	-	M	562	0	--	extr=18	related to beta-hexosaminidase precursor	pfam00728,pfam02838	6	1.07	2
FGSG_01368	1	4529859	4530626	-	Y	M	219	0	--	extr=26	conserved hypothetical protein	-	14	6.39	3
FGSG_01390	1	4588441	4589975	-	Y	M	473	1	470--489	extr=26	related to acid proteinase PEPI precursor	pfam00026	6	1.27	-
FGSG_01437	1	4758622	4759247	Y	-	M	171	0	--	extr=26	conserved hypothetical protein	-	0	0	-
FGSG_01466	1	4854196	4854847	Y	-	M	179	0	--	mito=9.5	related to secretory protein SSP120	-	0	0	-
FGSG_01521	1	5020652	5021697	Y	-	M	300	0	--	extr=12	conserved hypothetical protein	-	4	1.33	2
FGSG_01565	1	5157767	5158394	Y	-	M	126	0	--	mito=14	conserved hypothetical protein	-	2	1.59	2
FGSG_01566	1	5158770	5159511	Y	-	M	121	0	--	mito=25	hypothetical protein	-	0	0	2
FGSG_01570	1	5177906	5179293	Y	-	M	363	0	--	extr=24	hypothetical protein	pfam01083,pfam04683,pfam05642	4	1.1	6
FGSG_01583	1	5235282	5236887	Y	-	M	488	1	13--35	plas=15	putative protein [EST hit]	pfam00067	4	0.82	4
FGSG_01588	1	5253168	5255342	Y	-	M	708	0	--	extr=19	conserved hypothetical protein	pfam09770	18	2.54	5
FGSG_01594	1	5287145	5287636	Y	-	M	143	0	--	nucl=6.5	putative protein [EST hit]	-	8	5.59	2
FGSG_01595	1	5287953	5288824	Y	-	M	252	0	--	extr=26	putative protein [EST hit]	-	7	2.78	2
FGSG_01596	1	5289467	5290864	Y	-	M	381	0	--	mito=9.5	related to SPR1 - exo-1,3-beta-glucanase precursor	pfam00150	7	1.84	2
FGSG_01598	1	5294681	5298123	Y	-	M	1086	0	--	extr=22	hypothetical protein	-	31	2.85	3
FGSG_01603	1	5318092	5319858	Y	-	M	568	0	--	extr=25	probable triacylglycerol lipase V precursor	pfam00135	5	0.88	3
FGSG_01607	1	5347245	5348372	Y	-	M	355	0	--	extr=27	probable pectin lyase precursor	pfam00544	7	1.97	2
FGSG_01615	1	5367940	5368964	Y	-	M	291	1	7--29	extr=9	related to mannosylphosphorylation protein MNN4	pfam04991	1	0.34	2
FGSG_01621	1	5385324	5386427	Y	-	M	317	0	--	extr=22	probable cellulase precursor	pfam00150	2	0.63	3
FGSG_01633	1	5421417	5421908	Y	-	M	126	1	10--32	plas=9	conserved hypothetical protein	pfam06726	6	4.76	2
FGSG_01636	1	5429494	5431211	Y	-	M	517	0	--	extr=21	conserved hypothetical protein	-	18	3.48	3
FGSG_01660	1	5513984	5514821	Y	-	M	240	0	--	extr=26	putative protein [EST hit]	-	7	2.92	2
FGSG_01674	1	5551394	5552141	Y	-	M	142	0	--	extr=21	conserved hypothetical protein	-	0	0	3
FGSG_01685	1	5591771	5593636	Y	-	M	603	0	--	extr=22	related to beta-glucosidase	pfam00232	5	0.83	2
FGSG_01688	1	5599210	5600034	Y	-	M	222	0	--	extr=18	hypothetical protein	pfam08881	12	5.41	2
FGSG_01711	1	5662357	5664229	Y	-	M	563	1	12--34	extr=19	related to cholinesterase	pfam00135	7	1.24	3
FGSG_01723	1	5693527	5694182	Y	-	M	130	0	--	mito=16	hypothetical protein	-	1	0.77	-
FGSG_01727	1	5704520	5705967	Y	-	M	427	1	12--34	extr=6	conserved hypothetical protein	-	4	0.94	2
FGSG_01728	1	5707362	5708336	Y	-	M	306	0	--	extr=23	conserved hypothetical protein	pfam09362	8	2.61	2
FGSG_01745	1	5765737	5767465	Y	-	M	515	0	--	mito=10	related to pisatin demethylase cytochrome P450	pfam00067	4	0.78	2
FGSG_01748	1	5770543	5772041	Y	-	M	422	0	--	extr=23	conserved hypothetical protein	-	0	0	2
FGSG_01749	1	5773274	5774678	Y	-	M	417	1	13--35	plas=7	hypothetical protein	-	5	1.2	2
FGSG_01754	1	5787330	5788022	Y	-	M	212	0	--	extr=19	conserved hypothetical protein	-	14	6.6	2
FGSG_01756	1	5790245	5790625	-	Y	M	102	3	4--26 55--74 108--125	plas=15	conserved hypothetical protein	-	0	0	-
FGSG_01763	1	5808174	5808586	Y	-	M	100	0	--	extr=25	putative protein [EST hit]	-	8	8	2
FGSG_01764	1	5810511	5811138	Y	-	M	139	0	--	mito=9.5	related to hydrophobin	-	9	6.47	2
FGSG_01767	1	5817601	5819346	Y	-	M	475	1	13--35	mito=10	related to pisatin demethylase	pfam00067	4	0.84	2
FGSG_01771	1	5836947	5837609	-	Y	M	184	0	--	extr=24	conserved hypothetical protein	-	6	3.26	2
FGSG_01776	1	5850184	5850912	Y	-	M	212	0	--	extr=24	hypothetical protein	-	14	6.6	2
FGSG_01778	1	5852795	5853783	Y	-	M	257	0	--	extr=26	hypothetical protein	-	6	2.33	2
FGSG_01781	1	5859639	5860900	Y	-	M	277	0	--	mito=10	related to alcohol oxidase	pfam00732	1	0.36	-
FGSG_01791	1	5887088	5888480	Y	-	M	419	0	--	cyto=22	conserved hypothetical protein	pfam03972	4	0.95	2
FGSG_01803	1	5917081	5919409	Y	-	M	720	0	--	extr=23	probable alpha-galactosidase C precursor	pfam02065	1	0.14	3
FGSG_01805	1	5921516	5923382	Y	-	M	580	0	--	extr=16	related to isoamyl alcohol oxidase	pfam01565	12	2.07	2
FGSG_01815	1	5941362	5942096	Y	-	M	151	0	--	extr=18	conserved hypothetical protein	-	4	2.65	-
FGSG_01818	1	5946779	5948031	Y	-	M	311	0	--	extr=22	related to bacterial leucyl aminopeptidase	pfam04389	2	0.64	2
FGSG_01828	1	5974058	5974996	-	Y	M	294	0	--	extr=19	conserved hypothetical protein	-	2	0.68	3
FGSG_01829	1	5976395	5977651	Y	-	M	383	0	--	extr=22	related to aldose 1-epimerase	pfam01263	5	1.31	2
FGSG_01831	1	5979111	5979502	Y	-	M	81	0	--	extr=26	related to trihydrophobin precursor	pfam06766	8	9.88	2
FGSG_01846	1	6050929	6052746	Y	-	M	525	1	5--27	extr=18	conserved hypothetical protein	pfam00149	8	1.52	3
FGSG_01852	1	6083158	6084810	Y	-	M	469	1	13--35	extr=19	related to SSH4 - suppressor of SHR3	pfam00622	2	0.43	3
FGSG_01872	1	6170508	6171410	Y	-	M	247	0	--	extr=23	conserved hypothetical protein	-	5	2.02	2
FGSG_01892	1	6229525	6231419	Y	-	M	584	1	7--26	mito=14	probable class I alpha mannosidase	pfam01532	4	0.68	2
FGSG_01898	1	6241937	6243628	Y	-	M	545	0	--	extr=11	related to carboxypeptidase	pfam00246	5	0.92	2
FGSG_01911	1	6280012	6282969	Y	-	M	906	0	--	nucl=14.5	conserved hypothetical protein	pfam08314	10	1.1	3
FGSG_01982	1	6549513	6550702	Y	-	M	358	0	--	extr=20	conserved hypothetical protein	pfam00775	5	1.4	3
FGSG_01988	1	6565796	6567106	Y	-	M	380	0	--	extr=23	related to monophenol monooxygenase (tyrosinase)	pfam00264	6	1.58	2
FGSG_01993	1	6578831	6580845	Y	-	M	633	1	5--27	extr=24	conserved hypothetical protein	pfam07969	3	0.47	2
FGSG_02015	1	6646495	6648094	Y	-	M	466	0	--	extr=22	related to esterase	pfam00135,pfam07859	8	1.72	2
FGSG_02020	1	6667714	6670108	Y	-	M	721	0	--	plas=12	conserved hypothetical protein	-	6	0.83	3
FGSG_02021	1	6671376	6673374	Y	-	M	158	0	--	nucl=9	hypothetical protein	-	5	3.16	-
FGSG_02059	1	6776204	6777595	Y	-	M	389	0	--	extr=20	related to alpha-galactosidase precursor	pfam02065	7	1.8	2
FGSG_02069	1	6802278	6804117	Y	-	M	577	0	--	extr=13	related to 5`-nucleotidase precursor	pfam02872	5	0.87	3
FGSG_02073	1	6814722	6816813	Y	-	M	627	0	--	extr=15	probable lysophospholipase	pfam01735	9	1.44	3
FGSG_02077	1	6825082	6825693	-	Y	M	165	0	--	extr=17	conserved hypothetical protein	-	8	4.85	2
FGSG_02085	1	6857016	6858374	-	Y	M	417	1	2--24	plas=10	conserved hypothetical protein	-	11	2.64	5
FGSG_02109	1	6920153	6921004	-	Y	M	231	0	--	extr=13	hypothetical protein	-	9	3.9	3
FGSG_02110	1	6921361	6921970	Y	-	M	130	0	--	extr=17	conserved hypothetical protein	-	18	13.85	3
FGSG_02112	1	6926768	6928032	Y	-	M	390	1	5--27	plas=19	conserved hypothetical protein	-	8	2.05	2
FGSG_02117	1	6936635	6938257	Y	-	M	486	0	--	E.R.=9	related to cytochrome P450 monooxygenase (lovA)	pfam00067	5	1.03	2
FGSG_02125	1	6953241	6954510	-	Y	M	360	0	--	extr=26	related to TGF beta induced protein ig-h3 precursor	pfam02469	0	0	2
FGSG_02140	1	7002011	7003898	Y	-	M	458	0	--	nucl=9.5	related to tol protein	pfam06985	9	1.97	2
FGSG_02147	1	7018532	7019946	Y	-	M	408	0	--	extr=16	related to ECM14 - involved in cell wall biogenesis and architecture	pfam00246	2	0.49	3
FGSG_02154	1	7038418	7039819	Y	-	M	356	0	--	extr=22	hypothetical protein	-	8	2.25	3
FGSG_02169	1	7079117	7080807	Y	-	M	511	0	--	mito=12	conserved hypothetical protein	pfam00246	1	0.2	2
FGSG_02173	1	7085707	7087094	-	Y	M	423	0	--	extr=26	related to covalently-linked cell wall protein	-	10	2.36	3
FGSG_02181	1	7106248	7106785	-	Y	M	136	0	--	extr=21	hypothetical protein	-	8	5.88	2
FGSG_02190	1	7131741	7132374	Y	-	M	174	1	7--29	extr=18	conserved hypothetical protein	-	5	2.87	2
FGSG_02202	1	7163621	7164628	Y	-	M	314	0	--	extr=18	probable endoglucanase IV precursor	pfam03443	5	1.59	2
FGSG_02204	1	7167336	7168949	Y	-	M	515	1	5--27	extr=23	related to serine protease	pfam05577	6	1.17	2
FGSG_02206	1	7172969	7174406	Y	-	M	378	0	--	extr=16	related to agmatinase	pfam00491	3	0.79	2
FGSG_02228	1	7220273	7222452	Y	-	M	644	0	--	extr=26	conserved hypothetical protein	pfam01425	5	0.78	2
FGSG_02236	1	7243209	7245840	Y	-	M	681	1	7--29	cyto=10.5	probable Modin	-	6	0.88	3
FGSG_02248	1	7296465	7298468	-	Y	M	489	7	13--35 241--263 273--295 308--330 426--448 455--477 492--514	plas=15	related to zinc transporter	pfam02535	13	2.66	5
FGSG_02249	1	7299626	7300335	-	Y	M	182	0	--	extr=21	conserved hypothetical protein	-	6	3.3	3
FGSG_02250	1	7301147	7302677	Y	-	M	375	0	--	extr=10	conserved hypothetical protein	pfam07942	2	0.53	3
FGSG_02255	1	7314518	7315239	Y	-	M	202	0	--	extr=19	conserved hypothetical protein	-	10	4.95	2
FGSG_02258	1	7322947	7324406	Y	-	M	292	0	--	mito=13.5	conserved hypothetical protein	-	3	1.03	2
FGSG_02263	1	7335805	7336957	Y	-	M	349	0	--	extr=18	conserved hypothetical protein	pfam01547	0	0	2
FGSG_02269	1	7352213	7352986	Y	-	M	216	0	--	extr=26	putative protein [EST hit]	-	5	2.31	2
FGSG_02280	1	7381684	7382596	Y	-	M	231	0	--	cyto=16	related to cis-1,2-dihydro-1,2-dihydroxynaphthalene dehydrogenase	pfam00106,pfam08659	2	0.87	-
FGSG_02309	1	7456291	7456855	Y	-	M	130	0	--	extr=26	conserved hypothetical protein	-	8	6.15	-
FGSG_02314	1	7466764	7469448	Y	-	M	877	0	--	extr=21	related to beta-mannosidase	pfam02837	4	0.46	5
FGSG_02327	1	7527260	7529052	Y	-	M	508	0	--	extr=7	flavin depend monooxygenase that catalyses the oxidation of rubrofusarin to 9-hydroxyrubrofusarin	pfam00743,pfam07992	5	0.98	2
FGSG_02328	1	7529427	7531651	Y	-	M	654	1	7--25	extr=21	laccase that catalyse the dimerization of two 9-hydroxyrubrofusarin in C7 positions	pfam00394,pfam07731,pfam07732	8	1.22	4
FGSG_02329	1	7532005	7533285	Y	-	M	371	1	7--29	extr=17	conserved hypothetical protein	pfam02469	1	0.27	2
FGSG_02330	1	7533540	7535445	Y	-	M	585	0	--	extr=26	related to laccase precursor	pfam00394,pfam07731,pfam07732	5	0.85	2
FGSG_02332	1	7539178	7540185	Y	-	M	318	0	--	extr=26	conserved hypothetical protein	-	1	0.31	3
FGSG_02337	1	7550338	7551610	Y	-	M	385	0	--	extr=15	conserved hypothetical protein	-	6	1.56	2
FGSG_02338	1	7552450	7553481	Y	-	M	323	0	--	extr=12	conserved hypothetical protein	pfam02469	2	0.62	2
FGSG_02339	1	7553613	7555315	Y	-	M	528	0	--	extr=25	related to SUC2 - invertase (sucrose hydrolyzing enzyme)	pfam00251	1	0.19	4
FGSG_02341	1	7558447	7559440	Y	-	M	248	0	--	mito=9	related to chloroperoxidase	pfam01328	1	0.4	2
FGSG_02342	1	7560486	7561378	Y	-	M	210	0	--	extr=14	probable cutinase 1 precursor	pfam01083	5	2.38	2
FGSG_02348	1	7576933	7578384	Y	-	M	384	0	--	extr=26	hypothetical protein	-	8	2.08	4
FGSG_02354	1	7602891	7604393	Y	-	M	413	0	--	extr=21	conserved hypothetical protein	pfam00187,pfam00704	12	2.91	3
FGSG_02360	1	7618385	7619742	Y	-	M	405	0	--	extr=21	conserved hypothetical protein	pfam00657	0	0	2
FGSG_02362	1	7623995	7624330	Y	-	M	91	0	--	mito=10	conserved hypothetical protein	-	1	1.1	-
FGSG_02366	1	7634596	7636251	Y	-	M	514	0	--	mito=11.5	related to sterigmatocystin biosynthesis P450 monooxygenase STCS	pfam00067	5	0.97	3
FGSG_02377	1	7658153	7659002	Y	-	M	248	0	--	extr=12	conserved hypothetical protein	-	6	2.42	2
FGSG_02378	1	7659820	7660343	Y	-	M	99	0	--	extr=26	conserved hypothetical protein	-	8	8.08	-
FGSG_02381	1	7664476	7665386	Y	-	M	265	0	--	extr=15	hypothetical protein	-	9	3.4	2
FGSG_02386	1	7676103	7676867	Y	-	M	237	0	--	cyto=12.5	probable pectate lyase	pfam03211	10	4.22	2
FGSG_02408	1	7767497	7768837	-	Y	M	430	0	--	extr=27	related to laminaripentaose-producing beta-1,3-glucanase	-	7	1.63	3
FGSG_02419	1	7800434	7802045	Y	-	M	413	1	13--35	plas=16	related to pisatin demethylase	pfam00067	2	0.48	2
FGSG_02422	1	7806814	7807989	Y	-	M	371	0	--	extr=23	related to spore coat protein SP96 precursor	-	12	3.23	3
FGSG_02442	1	7859388	7861369	-	Y	M	604	1	486--508	extr=21	related to sporulation-specific protein Sps2p	-	4	0.66	5
FGSG_02447	1	7871715	7872679	-	Y	M	287	0	--	extr=25	hypothetical protein	-	11	3.83	2
FGSG_02448	1	7873618	7875497	Y	-	M	588	0	--	extr=18	conserved hypothetical protein	pfam05109	5	0.85	6
FGSG_02458	1	7898550	7901020	Y	-	M	630	1	7--40	extr=9	related to pisatin demethylase	pfam00067,pfam00561	5	0.79	2
FGSG_02527	1	8127543	8130847	Y	-	M	987	0	--	mito=13.5	probable ITC1 - subunit of Isw2 chromatin remodelling complex	pfam10537	10	1.01	3
FGSG_02551	1	8196228	8197409	Y	-	M	372	0	--	extr=26	conserved hypothetical protein	pfam00141	6	1.61	3
FGSG_02560	1	8224354	8224831	Y	-	M	122	0	--	mito=9	conserved hypothetical protein	-	0	0	-
FGSG_02577	1	8278152	8287565	Y	-	M	3039	1	7--29	nucl=11.5	conserved hypothetical protein	pfam10293,pfam10305,pfam10344,pfam10347,pfam10351,pfam10359	10	0.33	3
FGSG_02613	1	8417488	8418192	Y	-	M	200	0	--	extr=12	hypothetical protein	-	0	0	2
FGSG_02616	1	8422561	8423424	Y	-	M	272	0	--	extr=17	conserved hypothetical protein	pfam00561	1	0.37	2
FGSG_02651	1	8537817	8538722	Y	-	M	264	0	--	extr=22	related to endo-1,3-beta-glucanase	pfam00722	5	1.89	3
FGSG_02658	1	8553011	8554212	Y	-	M	360	0	--	extr=26	probable endoglucanase	pfam02015	19	5.28	3
FGSG_02666	1	8573425	8574547	-	Y	M	333	0	--	extr=22	related to acetylxylan esterase precursor	pfam01083	8	2.4	2
FGSG_02674	1	8593932	8594333	Y	-	M	100	0	--	extr=24	conserved hypothetical protein	-	6	6	2
FGSG_02679	1	8606232	8607617	Y	-	M	428	1	9--31	extr=19	conserved hypothetical protein	-	7	1.64	2
FGSG_02682	1	8612781	8614520	Y	-	M	557	0	--	extr=9	conserved hypothetical protein	pfam00890	2	0.36	2
FGSG_02685	1	8619785	8620337	Y	-	M	128	0	--	extr=24	conserved hypothetical protein	-	8	6.25	2
FGSG_02686	1	8620831	8621718	Y	-	M	259	0	--	extr=20	related to ribonucleases	pfam00445	8	3.09	2
FGSG_02687	1	8623362	8625119	Y	-	M	566	0	--	extr=14	hypothetical protein	pfam04616	5	0.88	3
FGSG_02694	1	8639243	8640045	Y	-	M	211	0	--	extr=13	related to spherulin 1B precursor	pfam00190	4	1.9	-
FGSG_02695	1	8640676	8641821	Y	-	M	363	0	--	cyto=20	conserved hypothetical protein	pfam00070,pfam07992	2	0.55	2
FGSG_02698	1	8654466	8655965	Y	-	M	442	1	7--29	extr=10	conserved hypothetical protein	pfam04230	5	1.13	3
FGSG_02720	1	8724706	8726297	-	Y	M	459	0	--	extr=22	probable cell wall glucanase (Utr2)	pfam00722	12	2.61	3
FGSG_02744	1	8824082	8824693	-	Y	M	185	1	180--202	extr=14	related to the plant PR-1 class of pathogen related proteins	pfam00188	4	2.16	2
FGSG_02810	2	3395583	3396389	-	Y	M	214	0	--	plas=17	conserved hypothetical protein	-	4	1.87	2
FGSG_02840	2	3488331	3489011	-	Y	M	169	0	--	extr=15	conserved hypothetical protein	-	10	5.92	2
FGSG_02841	2	3490240	3491704	Y	-	M	440	0	--	extr=20	hypothetical protein	-	10	2.27	3
FGSG_02866	2	3545618	3546820	Y	-	M	364	0	--	extr=7	conserved hypothetical protein	pfam07470	0	0	2
FGSG_02876	2	3569793	3571982	Y	-	M	669	0	--	extr=12	related to zonadhesin precursor	-	66	9.87	13
FGSG_02888	2	3604315	3607362	Y	-	M	997	0	--	extr=26	conserved hypothetical protein	pfam05109	41	4.11	5
FGSG_02890	2	3609788	3610572	Y	-	M	211	0	--	extr=23	probable cutinase precursor	pfam01083	4	1.9	2
FGSG_02893	2	3615043	3617016	Y	-	M	619	0	--	extr=20	related to protein-arginine deiminase type II	pfam03068	5	0.81	2
FGSG_02898	2	3628631	3632457	Y	-	M	1195	0	--	extr=26	hypothetical protein	-	98	8.2	10
FGSG_02899	2	3636176	3637373	Y	-	M	349	0	--	extr=24	hypothetical protein	-	10	2.87	3
FGSG_02903	2	3656605	3657351	Y	-	M	229	0	--	E.R.=7	conserved hypothetical protein	-	18	7.86	4
FGSG_02910	2	3673378	3674283	Y	-	M	230	1	7--26	extr=19	hypothetical protein	-	10	4.35	2
FGSG_02914	2	3681951	3683087	Y	-	M	319	0	--	extr=17	hypothetical protein	-	14	4.39	2
FGSG_02917	2	3687334	3688992	Y	-	M	515	0	--	extr=27	related to cellobiose dehydrogenase	pfam00732,pfam03486	3	0.58	2
FGSG_02918	2	3690274	3691488	Y	-	M	365	0	--	extr=18	related to aspartic proteinase, pepstatin-sensitive	pfam00026	5	1.37	2
FGSG_02921	2	3697187	3698308	Y	-	M	323	1	5--27	mito=12	conserved hypothetical protein	-	6	1.86	-
FGSG_02929	2	3718650	3720416	Y	-	M	468	1	12--31	E.R.=7	related to pisatin demethylase (cytochrome P450)	pfam00067	4	0.85	2
FGSG_02933	2	3725575	3727782	Y	-	M	716	0	--	extr=25	conserved hypothetical protein	-	7	0.98	2
FGSG_02935	2	3732546	3732895	Y	-	M	81	0	--	extr=17	conserved hypothetical protein	-	6	7.41	-
FGSG_02957	2	3791330	3791777	Y	-	M	109	0	--	extr=10	hypothetical protein	-	0	0	-
FGSG_02961	2	3796313	3796897	-	Y	M	172	0	--	extr=18	hypothetical protein	-	6	3.49	2
FGSG_02962	2	3797494	3797978	Y	-	M	126	0	--	extr=26	conserved hypothetical protein	-	2	1.59	-
FGSG_02973	2	3824532	3825188	Y	-	M	83	0	--	nucl=11.5	hypothetical protein	-	1	1.2	-
FGSG_02976	2	3832441	3833659	Y	-	M	374	0	--	extr=19	probable endopeptidase K	pfam00082,pfam05922	4	1.07	3
FGSG_02977	2	3835273	3836095	Y	-	M	225	0	--	extr=20	probable pectate lyase	pfam03211	12	5.33	3
FGSG_02982	2	3855694	3857451	Y	-	M	497	1	21--43	extr=9	related to pisatin demethylase / cytochrome P450 monooxygenase	pfam00067	5	1.01	2
FGSG_02987	2	3870335	3872043	Y	-	M	515	0	--	extr=26	related to feruloyl esterase B precursor	pfam07519	11	2.14	3
FGSG_02999	2	3896245	3897302	Y	-	M	313	0	--	extr=25	hypothetical protein	-	5	1.6	3
FGSG_03001	2	3899157	3900161	Y	-	M	315	0	--	mito=12	conserved hypothetical protein	pfam01408	2	0.63	-
FGSG_03002	2	3901037	3901978	Y	-	M	295	0	--	extr=25	related to arabinan endo-1,5-alpha-L-arabinosidase A precursor	pfam04616	2	0.68	3
FGSG_03003	2	3902659	3903666	Y	-	M	313	0	--	extr=21	related to alpha-N-arabinofuranosidase / alpha-L-arabinofuranosidase	pfam04616	0	0	3
FGSG_03012	2	3924438	3926152	Y	-	M	443	0	--	extr=21	related to triacylglycerol lipase V precursor	pfam00135,pfam07859	6	1.35	2
FGSG_03013	2	3929735	3930416	Y	-	M	173	0	--	extr=17	hypothetical protein	-	0	0	2
FGSG_03017	2	3937589	3938957	-	Y	M	365	0	--	extr=21	probable rAsp f 9 allergen	pfam00722	3	0.82	3
FGSG_03027	2	3965981	3967589	Y	-	M	466	0	--	cyto=11	related to aminopeptidase Y precursor, vacuolar	pfam02225,pfam04389	4	0.86	2
FGSG_03034	2	3986375	3988505	Y	-	M	647	0	--	extr=24	related to glucose dehydrogenase	pfam00732,pfam05199	5	0.77	2
FGSG_03035	2	3990266	3990715	Y	-	M	132	0	--	extr=21	conserved hypothetical protein	-	4	3.03	2
FGSG_03046	2	4015739	4016284	Y	-	M	163	0	--	extr=14	putative protein [EST hit]	-	0	0	2
FGSG_03049	2	4021584	4022612	Y	-	M	303	0	--	extr=26	related to alpha-L-arabinofuranosidase II precursor	pfam04616	6	1.98	3
FGSG_03050	2	4023663	4025430	Y	-	M	518	0	--	extr=23	conserved hypothetical protein	pfam00144	5	0.97	2
FGSG_03052	2	4029007	4031799	Y	-	M	910	0	--	extr=22	conserved hypothetical protein	-	1	0.11	2
FGSG_03054	2	4033630	4034825	Y	-	M	365	0	--	extr=24	conserved hypothetical protein	-	2	0.55	6
FGSG_03058	2	4042461	4043153	-	Y	M	158	0	--	extr=18	hypothetical protein	-	8	5.06	2
FGSG_03072	2	4081594	4083501	-	Y	M	580	0	--	extr=25	related to tripeptidyl-peptidase I	pfam09286	6	1.03	2
FGSG_03095	2	4148334	4150004	Y	-	M	487	0	--	extr=24	related to triacylglycerol lipase V precursor	pfam00135,pfam07859	7	1.44	2
FGSG_03096	2	4150850	4151616	Y	-	M	186	0	--	extr=27	hypothetical protein	-	1	0.54	4
FGSG_03109	2	4184225	4185133	Y	-	M	244	0	--	extr=19	related to plant PR-1 class of pathogen related proteins	pfam00188	2	0.82	2
FGSG_03110	2	4186574	4187761	Y	-	M	343	0	--	mito=13	hypothetical protein	-	7	2.04	3
FGSG_03121	2	4215663	4216936	Y	-	M	356	0	--	extr=22	probable pectin lyase precursor	pfam00544	7	1.97	2
FGSG_03122	2	4218700	4219967	Y	-	M	389	0	--	extr=24	conserved hypothetical protein	-	12	3.08	3
FGSG_03123	2	4221943	4222461	Y	-	M	155	0	--	extr=26	conserved hypothetical protein	-	0	0	-
FGSG_03129	2	4237893	4238805	Y	-	M	237	0	--	extr=21	conserved hypothetical protein	pfam00657	5	2.11	2
FGSG_03130	2	4241206	4241678	Y	-	M	120	0	--	extr=19	hypothetical protein	-	6	5	2
FGSG_03131	2	4244502	4245800	Y	-	M	366	0	--	extr=27	related to pectate lyase L precursor	-	2	0.55	3
FGSG_03143	2	4280130	4281395	Y	-	M	370	0	--	extr=21	related to glycosyl hydrolase	pfam07470	2	0.54	2
FGSG_03156	2	4317419	4317914	Y	-	M	125	0	--	extr=18	hypothetical protein	-	4	3.2	-
FGSG_03157	2	4319488	4320019	Y	-	M	115	1	4--26	extr=27	conserved hypothetical protein	-	6	5.22	-
FGSG_03165	2	4336669	4337329	Y	-	M	122	0	--	extr=11	conserved hypothetical protein	-	1	0.82	2
FGSG_03166	2	4337675	4338955	Y	-	M	167	0	--	plas=11	conserved hypothetical protein	-	2	1.2	2
FGSG_03169	2	4347130	4348711	Y	-	M	483	1	12--34	extr=27	conserved hypothetical protein	-	7	1.45	2
FGSG_03176	2	4366402	4368549	Y	-	M	626	0	--	mito=17	related to phospholipase A2, cytosolic	pfam01735	7	1.12	2
FGSG_03178	2	4373206	4374993	Y	-	M	577	0	--	mito=10	conserved hypothetical protein	-	1	0.17	5
FGSG_03191	2	4408415	4410000	Y	-	M	470	1	2--24	E.R.=8	related to isotrichodermin C-15 hydroxylase (cytochrome P-450 monooxygenase CYP65A1)	pfam00067	9	1.91	2
FGSG_03194	2	4414197	4415386	Y	-	M	361	0	--	extr=27	probable endopolygalacturonase	pfam00295	8	2.22	4
FGSG_03196	2	4419289	4419978	Y	-	M	87	0	--	mito=23.5	hypothetical protein	-	4	4.6	2
FGSG_03209	2	4455722	4457392	Y	-	M	535	0	--	extr=18	related to triacylglycerol lipase II precursor	pfam00135	6	1.12	3
FGSG_03211	2	4459568	4459954	Y	-	M	108	0	--	extr=17	hypothetical protein	-	2	1.85	-
FGSG_03212	2	4460880	4462231	Y	-	M	391	0	--	extr=24	related to endochitinase	pfam00704	6	1.53	2
FGSG_03217	2	4478043	4479693	Y	-	M	507	0	--	extr=25	related to feruloyl esterase B precursor	pfam07519	14	2.76	2
FGSG_03236	2	4526921	4528120	Y	-	M	328	1	13--35	E.R.=7	conserved hypothetical protein	-	2	0.61	2
FGSG_03242	2	4542403	4544045	Y	-	M	478	1	7--29	extr=11	conserved hypothetical protein	-	6	1.26	5
FGSG_03243	2	4548929	4550790	Y	-	M	529	0	--	extr=23	related to triacylglycerol lipase II precursor	pfam00135,pfam07859	4	0.76	2
FGSG_03260	2	4595845	4597524	Y	-	M	490	1	5--27	extr=11	related to pisatin demethylase cytochrome P450	pfam00067	6	1.22	-
FGSG_03274	2	4632922	4635630	Y	-	M	861	0	--	extr=22	hypothetical protein	-	16	1.86	6
FGSG_03275	2	4636916	4638319	Y	-	M	381	0	--	extr=21	hypothetical protein	-	5	1.31	3
FGSG_03295	2	4681609	4682393	Y	-	M	173	0	--	mito=13.5	conserved hypothetical protein	-	7	4.05	2
FGSG_03296	2	4683478	4684017	-	Y	M	163	1	156--178	extr=18	conserved hypothetical protein	-	4	2.45	-
FGSG_03304	2	4704884	4705632	Y	-	M	209	0	--	extr=24	conserved hypothetical protein	pfam01083	5	2.39	-
FGSG_03307	2	4712989	4715132	Y	-	M	633	0	--	extr=22	related to isoamyl alcohol oxidase	pfam01565,pfam08031	7	1.11	2
FGSG_03309	2	4721589	4723260	Y	-	M	487	0	--	extr=11	related to oxidoreductase	pfam01565	6	1.23	2
FGSG_03312	2	4731445	4732242	Y	-	M	229	0	--	mito=11	related to the plant PR-1 class of pathogen related proteins	pfam00188	1	0.44	3
FGSG_03315	2	4740942	4742233	Y	-	M	391	0	--	extr=27	related to endopeptidase K	pfam00082,pfam05922	1	0.26	4
FGSG_03326	2	4775157	4775675	-	Y	M	149	0	--	extr=26	hypothetical protein	-	6	4.03	2
FGSG_03331	2	4787124	4789465	Y	-	M	695	0	--	extr=26	related to YSP3 - subtilisin-like protease III	pfam00082	13	1.87	2
FGSG_03333	2	4793420	4794514	Y	-	M	341	0	--	mito=10.5	conserved hypothetical protein	-	2	0.59	2
FGSG_03334	2	4794680	4795222	Y	-	M	132	0	--	extr=27	conserved hypothetical protein	-	10	7.58	2
FGSG_03343	2	4825792	4829170	Y	-	M	996	0	--	extr=27	related to beta-galactosidase	pfam01301,pfam10435	6	0.6	3
FGSG_03344	2	4829989	4831255	-	Y	M	362	0	--	extr=24	putative protein [EST hit]	-	2	0.55	3
FGSG_03348	2	4842132	4843458	Y	-	M	370	0	--	extr=24	conserved hypothetical protein	pfam00264	6	1.62	2
FGSG_03354	2	4857171	4857943	Y	-	M	215	0	--	extr=12	related to NonF protein, involved in nonactin biosynthesis	pfam01965	1	0.47	-
FGSG_03365	2	4877753	4878761	Y	-	M	272	0	--	extr=25	conserved hypothetical protein	pfam03372	4	1.47	-
FGSG_03366	2	4879472	4881076	Y	-	M	465	0	--	extr=12	related to PHO12 - secreted acid phosphatase	pfam00328	8	1.72	3
FGSG_03371	2	4891233	4891955	Y	-	M	222	0	--	extr=22	hypothetical protein	-	8	3.6	3
FGSG_03379	2	4921389	4922207	Y	-	M	236	0	--	extr=24	related to ribonucleases	pfam00445	10	4.24	-
FGSG_03381	2	4928190	4928897	Y	-	M	218	0	--	mito=13	related to early nodulin 75 precursor	-	1	0.46	3
FGSG_03384	2	4934107	4935838	Y	-	M	465	0	--	extr=18	probable exopolygalacturonase	pfam00295	12	2.58	2
FGSG_03387	2	4939807	4942377	Y	-	M	760	0	--	extr=26	probable beta-glucosidase precursor	pfam00933,pfam01915	7	0.92	4
FGSG_03394	2	4963610	4964440	Y	-	M	237	0	--	extr=24	conserved hypothetical protein	pfam05630	6	2.53	3
FGSG_03402	2	4981418	4982791	Y	-	M	433	0	--	extr=18	related to PHO11 - secreted acid phosphatase	pfam00328	8	1.85	2
FGSG_03406	2	4994590	4995666	Y	-	M	311	0	--	extr=27	probable pectinesterase precursor	pfam01095	4	1.29	2
FGSG_03414	2	5020923	5023424	Y	-	M	813	0	--	cyto=12.5	related to dimethylglycine dehydrogenase, mitochondrial precursor	pfam01266,pfam01571,pfam08669	3	0.37	2
FGSG_03416	2	5030319	5031732	Y	-	M	416	0	--	extr=9	related to fructosyl amino acid oxidase	pfam01134,pfam01266	5	1.2	2
FGSG_03432	2	5081550	5082821	Y	-	M	404	0	--	extr=23	probable endothiapepsin precursor	pfam00026	3	0.74	2
FGSG_03436	2	5090511	5091366	Y	-	M	213	0	--	extr=23	related to chloroperoxidase	pfam01328	1	0.47	3
FGSG_03442	2	5107900	5108746	Y	-	M	249	0	--	cyto=14	conserved hypothetical protein	-	2	0.8	2
FGSG_03445	2	5115620	5116063	Y	-	M	129	0	--	extr=19	conserved hypothetical protein	-	4	3.1	2
FGSG_03454	2	5137106	5137647	Y	-	M	147	0	--	extr=13	conserved hypothetical protein	-	0	0	-
FGSG_03457	2	5140705	5141535	Y	-	M	215	0	--	extr=19	probable cutinase 1 precursor	pfam01083	4	1.86	-
FGSG_03462	2	5155564	5158446	Y	-	M	941	0	--	extr=12	related to alpha-glucosidase b	pfam01055	8	0.85	3
FGSG_03463	2	5158787	5159393	Y	-	M	157	0	--	extr=18	conserved hypothetical protein	-	0	0	-
FGSG_03467	2	5166256	5168356	Y	-	M	613	0	--	extr=20	probable extracellular elastinolytic metalloproteinase precursor	pfam02128,pfam07504	5	0.82	3
FGSG_03474	2	5186231	5187644	Y	-	M	376	0	--	extr=15	related to PRC1 - carboxypeptidase y, serine-type protease	pfam00450	11	2.93	2
FGSG_03481	2	5202320	5203516	Y	-	M	363	0	--	cyto=11	conserved hypothetical protein	pfam01546,pfam07687	0	0	2
FGSG_03483	2	5204932	5206114	Y	-	M	357	0	--	extr=27	probable pectin lyase precursor	pfam00544	6	1.68	3
FGSG_03495	2	5230366	5231297	Y	-	M	276	0	--	extr=20	hypothetical protein	-	0	0	2
FGSG_03498	2	5237669	5239293	Y	-	M	479	1	5--24	mito=6	related to cytochrome P450 7B1	pfam00067	5	1.04	2
FGSG_03507	2	5267687	5269623	Y	-	M	566	0	--	extr=24	related to laccase precursor	pfam00394,pfam07731,pfam07732	7	1.24	2
FGSG_03518	2	5299097	5301241	Y	-	M	695	0	--	extr=14	conserved hypothetical protein	pfam01034,pfam03154,pfam05109	8	1.15	5
FGSG_03521	2	5304038	5304649	Y	-	M	169	0	--	extr=21	conserved hypothetical protein	pfam06172	3	1.78	-
FGSG_03526	2	5314582	5315649	Y	-	M	335	0	--	extr=22	OrfE - unknown, trichothecene gene cluster	-	6	1.79	4
FGSG_03529	2	5322587	5323546	Y	-	M	279	0	--	extr=22	related to glucan 1,3-beta-glucosidase	pfam00332	5	1.79	2
FGSG_03530	2	5324965	5325739	Y	-	M	223	0	--	extr=12	acetylesterase, trichothecene gene cluster	pfam00657	0	0	2
FGSG_03531	2	5325861	5326978	Y	-	M	314	0	--	extr=20	monooxygenase	pfam00264	6	1.91	3
FGSG_03532	2	5329987	5331324	Y	-	M	423	0	--	extr=27	trichothecene 3-O-esterase	pfam03583	3	0.71	2
FGSG_03540	2	5348479	5350219	Y	-	M	456	1	5--27	extr=13	isotrichodermin C-15 hydroxylase	pfam00067	4	0.88	-
FGSG_03544	2	5357650	5358398	Y	-	M	214	0	--	extr=21	deacetylase	pfam01522,pfam03065	1	0.47	-
FGSG_03545	2	5361591	5363436	Y	-	M	524	0	--	extr=17	related to OrfH - unknown, trichothecene gene cluster	-	0	0	3
FGSG_03550	2	5373954	5374514	Y	-	M	169	0	--	extr=8	related to early nodulin 75 precursor	-	0	0	4
FGSG_03553	2	5380927	5382960	-	Y	M	654	9	171--193 205--227 328--350 381--403 408--430 455--477 492--511 523--545 560--582	plas=19	related to calcium-related spray protein	pfam06011	7	1.07	2
FGSG_03569	2	5421837	5423876	Y	-	M	659	0	--	extr=26	probable galactose oxidase	pfam00754,pfam09118	7	1.06	6
FGSG_03570	2	5426381	5429203	Y	-	M	855	0	--	extr=23	probable beta-glucosidase 1 precursor	pfam00933,pfam01915	7	0.82	3
FGSG_03573	2	5435047	5435833	-	Y	M	189	0	--	extr=19	conserved hypothetical protein	-	8	4.23	2
FGSG_03574	2	5437407	5438111	Y	-	M	213	0	--	extr=24	conserved hypothetical protein	pfam01822	8	3.76	2
FGSG_03579	2	5453204	5454175	Y	-	M	288	0	--	extr=9	conserved hypothetical protein	pfam00106	3	1.04	2
FGSG_03581	2	5457706	5458302	Y	-	M	178	0	--	extr=14	hypothetical protein	-	4	2.25	2
FGSG_03583	2	5462022	5463629	Y	-	M	518	0	--	extr=22	related to triacylglycerol lipase V precursor	pfam00135	6	1.16	2
FGSG_03584	2	5464289	5464819	Y	-	M	157	0	--	extr=21	conserved hypothetical protein	-	2	1.27	2
FGSG_03585	2	5466419	5467228	Y	-	M	233	0	--	extr=19	putative protein [EST hit]	-	0	0	2
FGSG_03598	2	5499809	5500981	Y	-	M	371	0	--	extr=25	conserved hypothetical protein	-	3	0.81	2
FGSG_03599	2	5502498	5502838	Y	-	M	77	0	--	extr=21	conserved hypothetical protein	-	10	12.99	3
FGSG_03600	2	5507652	5508333	Y	-	M	166	0	--	extr=24	conserved hypothetical protein	-	8	4.82	2
FGSG_03601	2	5508571	5510238	Y	-	M	518	0	--	extr=27	related to cholinesterase precursor	pfam00135,pfam07859	8	1.54	-
FGSG_03609	2	5536762	5538360	Y	-	M	509	0	--	extr=25	conserved hypothetical protein	pfam04616	2	0.39	3
FGSG_03612	2	5542121	5543091	Y	-	M	270	0	--	extr=25	conserved hypothetical protein	pfam00657	3	1.11	-
FGSG_03614	2	5546176	5547709	Y	-	M	472	0	--	extr=26	conserved hypothetical protein	-	2	0.42	2
FGSG_03616	2	5552812	5556555	Y	-	M	1228	0	--	extr=24	related to isoamyl alcohol oxidase	pfam00445,pfam01565	42	3.42	2
FGSG_03624	2	5575788	5576529	Y	-	M	209	0	--	extr=26	probable endo-1,4-beta-xylanase A precursor	pfam00457	2	0.96	2
FGSG_03626	2	5580067	5581941	Y	-	M	581	0	--	cyto=12.5	related to alcohol oxidase	pfam00732,pfam05199	1	0.17	2
FGSG_03628	2	5586075	5587660	Y	-	M	440	0	--	extr=25	probable cellulose 1,4-beta-cellobiosidase II precursor	pfam00734,pfam01341	10	2.27	2
FGSG_03629	2	5588169	5590777	Y	-	M	827	0	--	extr=19	probable alpha-glucuronidase precursor	pfam03648,pfam07477,pfam07488	3	0.36	3
FGSG_03632	2	5595925	5596920	Y	-	M	314	0	--	extr=27	related to cellulose binding protein CEL1	pfam03443	5	1.59	3
FGSG_03640	2	5624674	5625201	Y	-	M	156	0	--	extr=26	conserved hypothetical protein	-	0	0	2
FGSG_03673	2	5706162	5707599	Y	-	M	410	0	--	extr=15	related to carboxypeptidase	pfam00246	4	0.98	2
FGSG_03674	2	5708905	5709679	Y	-	M	206	0	--	extr=26	conserved hypothetical protein	-	4	1.94	-
FGSG_03685	2	5739223	5740360	Y	-	M	328	0	--	extr=14	conserved hypothetical protein	-	3	0.91	2
FGSG_03687	2	5743455	5745331	Y	-	M	561	0	--	extr=24	related to triacylglycerol lipase V precursor	pfam00135,pfam06003	4	0.71	3
FGSG_03690	2	5751638	5753037	Y	-	M	364	0	--	extr=14	hypothetical protein	-	5	1.37	2
FGSG_03691	2	5754139	5756333	Y	-	M	670	0	--	cyto=8	related to sporozoite surface protein 2 precursor	pfam04652	22	3.28	3
FGSG_03695	2	5764077	5764808	Y	-	M	223	0	--	extr=25	related to endoglucanase IV precursor	pfam03443	2	0.9	2
FGSG_03698	2	5773826	5774215	Y	-	M	109	0	--	extr=14	hypothetical protein	-	2	1.83	-
FGSG_03699	2	5775717	5777463	Y	-	M	506	0	--	mito=9.5	hypothetical protein	-	13	2.57	3
FGSG_03700	2	5778390	5780048	Y	-	M	505	1	2--21	E.R.=9	related to O-methylsterigmatocystin oxidoreductase	pfam00067	5	0.99	2
FGSG_03708	2	5801184	5802545	Y	-	M	433	0	--	extr=24	conserved hypothetical protein	pfam01328	3	0.69	2
FGSG_03714	2	5815588	5817055	-	Y	M	431	0	--	extr=22	related to DFG5 protein	pfam03663	4	0.93	2
FGSG_03724	2	5836223	5838100	Y	-	M	498	0	--	extr=19	conserved hypothetical protein	pfam08386	10	2.01	2
FGSG_03741	2	5887306	5889125	Y	-	M	493	1	5--22	extr=8	related to O-methylsterigmatocystin oxidoreductase	pfam00067	8	1.62	2
FGSG_03742	2	5890547	5892961	Y	-	M	785	0	--	extr=17	related to cellobiose dehydrogenase	pfam00732,pfam05199	6	0.76	2
FGSG_03748	2	5911784	5912597	Y	-	M	236	0	--	extr=23	conserved hypothetical protein	-	4	1.69	2
FGSG_03750	2	5919375	5921738	Y	-	M	767	1	5--22	extr=15	hypothetical protein	pfam01822	46	6	6
FGSG_03761	2	5944603	5946241	Y	-	M	506	0	--	extr=13	related to polyamine oxidase precursor	pfam01593	3	0.59	2
FGSG_03768	2	5961169	5961934	Y	-	M	203	0	--	extr=8	conserved hypothetical protein	-	0	0	6
FGSG_03769	2	5962514	5964095	Y	-	M	475	0	--	extr=26	related to carboxypeptidase	pfam00450	11	2.32	2
FGSG_03784	2	5994736	5995657	Y	-	M	212	0	--	extr=26	conserved hypothetical protein	-	4	1.89	2
FGSG_03788	2	6001875	6002718	Y	-	M	245	0	--	extr=11	conserved hypothetical protein	-	2	0.82	2
FGSG_03790	2	6005992	6006937	Y	-	M	248	0	--	extr=8	related to metalloprotease MEP1	pfam05572	7	2.82	3
FGSG_03795	2	6016271	6017467	Y	-	M	366	0	--	extr=24	probable cellulase precursor	pfam00150,pfam00734	6	1.64	2
FGSG_03801	2	6031058	6032268	Y	-	M	329	0	--	extr=16	conserved hypothetical protein	pfam00264	6	1.82	4
FGSG_03811	2	6060522	6061244	-	Y	M	186	0	--	extr=18	hypothetical protein	-	6	3.23	-
FGSG_03813	2	6063894	6065393	Y	-	M	479	0	--	extr=26	probable alpha-L-arabinofuranosidase	pfam05270,pfam09206	8	1.67	5
FGSG_03816	2	6069474	6070930	Y	-	M	383	0	--	extr=25	probable lactonohydrolase	pfam03088,pfam08450	1	0.26	2
FGSG_03820	2	6081132	6081559	Y	-	M	102	0	--	extr=25	hypothetical protein	-	6	5.88	2
FGSG_03827	2	6096700	6099651	Y	-	M	824	0	--	extr=27	related to endo-1,3-beta-glucanase	pfam00722	6	0.73	11
FGSG_03829	2	6104049	6105584	Y	-	M	476	1	7--29	extr=9	putative protein [EST hit]	-	6	1.26	2
FGSG_03840	2	6133792	6134875	Y	-	M	324	0	--	mito=12	related to spore coat protein SP96 precursor	-	10	3.09	4
FGSG_03842	2	6142339	6143825	Y	-	M	441	0	--	extr=25	related to alpha-amylase A precursor	pfam00128	6	1.36	2
FGSG_03846	2	6151945	6153285	Y	-	M	427	0	--	extr=27	related to lipase 1	pfam03583	3	0.7	2
FGSG_03858	2	6184836	6187323	Y	-	M	738	0	--	extr=23	probable beta-glucosidase precursor	pfam00933,pfam01915	8	1.08	3
FGSG_03865	2	6204105	6205578	Y	-	M	406	0	--	extr=26	related to L-sorbosone dehydrogenase	-	6	1.48	2
FGSG_03867	2	6210406	6211458	Y	-	M	286	0	--	extr=23	probable acetylxylan esterase	pfam10503	5	1.75	2
FGSG_03883	2	6265125	6268428	Y	-	M	1051	0	--	extr=18	conserved hypothetical protein	-	3	0.29	3
FGSG_03884	2	6269497	6270894	-	Y	M	449	0	--	extr=16	related to cornifin B	pfam01822,pfam02948,pfam09770	25	5.57	5
FGSG_03893	2	6291726	6293231	Y	-	M	482	0	--	extr=21	conserved hypothetical protein	-	0	0	2
FGSG_03894	2	6293543	6294173	Y	-	M	136	0	--	extr=21	conserved hypothetical protein	-	6	4.41	-
FGSG_03895	2	6295882	6296978	Y	-	M	287	0	--	cyto=15	conserved hypothetical protein	-	1	0.35	2
FGSG_03896	2	6297590	6298516	Y	-	M	286	0	--	extr=21	conserved hypothetical protein	-	0	0	3
FGSG_03901	2	6311173	6312267	Y	-	M	344	0	--	extr=22	conserved hypothetical protein	pfam00561	0	0	-
FGSG_03904	2	6316625	6319987	Y	-	M	990	0	--	extr=19	probable beta-galactosidase	pfam01301,pfam10435	2	0.2	5
FGSG_03905	2	6320561	6321649	Y	-	M	341	0	--	extr=23	related to putative arabinase	pfam04616	2	0.59	3
FGSG_03906	2	6322432	6324233	Y	-	M	527	1	12--34	plas=10	related to class I alpha-mannosidase 1B	pfam01532	2	0.38	2
FGSG_03908	2	6326110	6327191	Y	-	M	307	0	--	extr=22	probable pectate lyase 1	pfam00544	3	0.98	2
FGSG_03909	2	6329734	6330805	Y	-	M	256	0	--	extr=10	related to pectate lyase	pfam03211	5	1.95	2
FGSG_03910	2	6331168	6332245	Y	-	M	202	0	--	extr=11	related to putative lipid binding protein TFS1	pfam01161	1	0.5	-
FGSG_03911	2	6332618	6333223	Y	-	M	167	0	--	extr=24	conserved hypothetical protein	pfam09056	4	2.4	2
FGSG_03914	2	6338348	6339175	Y	-	M	225	0	--	extr=17	probable ycaC, hydrolase of unknown specificity	pfam00857	2	0.89	2
FGSG_03916	2	6344070	6345470	Y	-	M	445	0	--	extr=26	related to Rds1 protein	-	4	0.9	2
FGSG_03922	2	6357559	6359196	Y	-	M	527	0	--	extr=23	related to class I alpha-mannosidase 1B	pfam01532	2	0.38	3
FGSG_03944	2	6402925	6404223	Y	-	M	404	0	--	extr=26	conserved hypothetical protein	-	2	0.5	3
FGSG_03954	2	6424956	6425897	Y	-	M	278	0	--	extr=19	related to S.fumigata Asp FII	-	8	2.88	2
FGSG_03958	2	6437054	6438311	Y	-	M	379	0	--	extr=24	hypothetical protein	-	5	1.32	4
FGSG_03960	2	6443603	6444224	Y	-	M	153	0	--	extr=25	conserved hypothetical protein	pfam01185	9	5.88	2
FGSG_03968	2	6472855	6473880	Y	-	M	321	0	--	cyto=14	related to cellulose binding protein CEL1	pfam03443	5	1.56	3
FGSG_03969	2	6474376	6475881	Y	-	M	482	0	--	extr=23	conserved hypothetical protein	-	58	12.03	12
FGSG_03971	2	6484493	6485308	-	Y	M	252	0	--	extr=25	conserved hypothetical protein	-	9	3.57	-
FGSG_03972	2	6486368	6488329	Y	-	M	565	0	--	extr=27	related to isoamyl alcohol oxidase	pfam01565,pfam08031	9	1.59	2
FGSG_03973	2	6489055	6489803	Y	-	V	180	1	7--29	extr=15	related to serum paraoxonase/arylesterase	-	2	1.11	-
FGSG_03975	2	6494303	6496793	Y	-	M	794	0	--	extr=24	related to aspartic-type signal peptidase	pfam00026	15	1.89	4
FGSG_03986	2	6529664	6531196	Y	-	M	485	0	--	extr=24	conserved hypothetical protein	pfam03372	3	0.62	2
FGSG_04014	2	6602531	6603437	Y	-	M	263	1	5--27	extr=17	related to endo-1,3-beta-glucanase	pfam00722	4	1.52	2
FGSG_04020	2	6613664	6614314	-	Y	M	189	0	--	extr=22	hypothetical protein	-	2	1.06	2
FGSG_04029	2	6632855	6633930	Y	-	M	273	0	--	extr=21	conserved hypothetical protein	-	10	3.66	2
FGSG_04060	2	6742373	6743167	Y	-	M	192	0	--	extr=21	conserved hypothetical protein	-	5	2.6	2
FGSG_04063	2	6750806	6752494	Y	-	M	500	0	--	extr=7	conserved hypothetical protein	pfam03747	8	1.6	3
FGSG_04074	2	6781695	6782267	Y	-	M	171	0	--	extr=25	conserved hypothetical protein	-	6	3.51	-
FGSG_04077	2	6796583	6797601	-	Y	M	265	0	--	extr=24	related to acetylxylan esterase precursor	pfam01083	6	2.26	2
FGSG_04094	2	6856838	6857650	Y	-	M	247	0	--	extr=15	putative protein [EST hit]	-	7	2.83	2
FGSG_04097	2	6867618	6869223	Y	-	M	439	0	--	extr=24	related to PRC1 - carboxypeptidase y, serine-type protease	pfam00450	9	2.05	2
FGSG_04146	2	7042992	7044668	Y	-	M	460	0	--	extr=23	probable chitin binding protein	pfam01522	28	6.09	5
FGSG_04176	2	7124015	7124956	Y	-	M	295	0	--	extr=13	related to Allergen Asp f 4	-	9	3.05	3
FGSG_04203	2	7214634	7217322	Y	-	M	604	0	--	extr=14	related to general repressor of transcription	pfam04082	13	2.15	3
FGSG_04213	2	7240888	7241388	Y	-	M	151	0	--	extr=14	putative protein [EST hit]	-	6	3.97	2
FGSG_04231	2	7285639	7286551	-	Y	M	262	0	--	plas=11	hypothetical protein	-	8	3.05	2
FGSG_04239	2	7314266	7315088	Y	-	M	186	0	--	extr=23	conserved hypothetical protein	-	14	7.53	3
FGSG_04244	2	7329093	7330093	-	Y	M	298	0	--	extr=24	conserved hypothetical protein	-	5	1.68	2
FGSG_04246	2	7337927	7339504	Y	-	M	451	0	--	extr=9	related to aminopeptidase Y precursor, vacuolar	pfam02225,pfam04389	5	1.11	2
FGSG_04328	2	7596439	7601495	Y	-	M	1312	0	--	nucl=19	conserved hypothetical protein	-	14	1.07	3
FGSG_04345	2	7666030	7667500	Y	-	M	433	1	5--27	extr=26	related to acid proteinase	pfam00026	6	1.39	4
FGSG_04354	2	7700060	7701172	Y	-	M	317	1	10--32	extr=7	conserved hypothetical protein	pfam03473,pfam03476	6	1.89	2
FGSG_04367	2	7742818	7743870	Y	-	M	321	0	--	cyto=6.5	hypothetical protein	-	11	3.43	3
FGSG_04368	2	7745342	7746644	Y	-	M	390	0	--	extr=13	related to tetracycline resistance protein from transposon Tn4351/Tn4400	pfam01494	3	0.77	2
FGSG_04372	2	7754341	7754983	Y	-	M	164	0	--	extr=23	hypothetical protein	-	5	3.05	2
FGSG_04380	2	7772101	7773238	Y	-	M	340	0	--	extr=26	conserved hypothetical protein	-	3	0.88	3
FGSG_04395	2	7814233	7814976	Y	-	M	187	0	--	plas=22	conserved hypothetical protein	pfam04420	1	0.53	2
FGSG_04397	2	7819452	7821141	Y	-	M	511	0	--	extr=19	related to aspartic proteinase, pepstatin-sensitive	pfam00026	6	1.17	3
FGSG_04429	2	7926255	7929242	Y	-	M	974	0	--	extr=27	hypothetical protein	-	52	5.34	6
FGSG_04434	2	7945092	7946737	Y	-	M	514	0	--	extr=22	related to peroxidase	pfam00141	6	1.17	2
FGSG_04437	2	7956453	7958181	Y	-	M	541	0	--	nucl=10.5	hypothetical protein	-	10	1.85	2
FGSG_04439	2	7961650	7969416	Y	-	M	2501	0	--	extr=26	related to pectinesterase	pfam01095	17	0.68	10
FGSG_04457	2	8029858	8031519	Y	-	M	504	0	--	mito=9	conserved hypothetical protein	-	5	0.99	3
FGSG_04471	2	8091611	8092270	Y	-	M	201	0	--	extr=20	conserved hypothetical protein	-	9	4.48	-
FGSG_04490	2	8142044	8142704	Y	-	M	145	0	--	extr=17	conserved hypothetical protein	-	0	0	2
FGSG_04501	2	8173214	8175054	Y	-	M	549	0	--	extr=25	hypothetical protein	-	19	3.46	3
FGSG_04503	2	8178185	8179578	Y	-	M	423	0	--	extr=18	conserved hypothetical protein	-	2	0.47	3
FGSG_04504	2	8181800	8183355	Y	-	M	479	0	--	extr=21	related to acid phosphatase precursor	-	6	1.25	2
FGSG_04510	2	8207256	8208302	Y	-	M	312	0	--	extr=16	related to monophenol monooxygenase (tyrosinase)	pfam00264	6	1.92	2
FGSG_04515	2	8223747	8224634	Y	-	M	270	0	--	nucl=11	hypothetical protein	-	0	0	3
FGSG_04521	2	8238014	8238922	Y	-	M	244	0	--	extr=25	hypothetical protein	-	6	2.46	2
FGSG_04527	2	8258802	8260485	Y	-	M	453	0	--	extr=25	related to carboxypeptidase	pfam00450	9	1.99	2
FGSG_04535	2	8282249	8282653	-	Y	M	117	0	--	extr=24	hypothetical protein	-	10	8.55	2
FGSG_04546	2	8304231	8305930	Y	-	M	513	0	--	extr=26	related to serine-type carboxypeptidase f precursor	pfam00450	6	1.17	2
FGSG_04553	2	8321276	8322983	Y	-	M	491	0	--	extr=10	conserved hypothetical protein	-	1	0.2	2
FGSG_04563	2	8348375	8349322	Y	-	M	297	0	--	extr=22	hypothetical protein	-	0	0	5
FGSG_04572	2	8367561	8368757	Y	-	M	344	0	--	mito=11	related to PMU1 - high copy suppressor of ts tps2 mutant phenotype	pfam00300	6	1.74	2
FGSG_04583	2	8410088	8410534	Y	-	M	130	0	--	extr=24	conserved hypothetical protein	-	4	3.08	-
FGSG_04592	2	8442774	8444095	Y	-	M	312	1	9--31	mito=13	related to light induced alcohol dehydrogenase Bli-4	pfam00106	2	0.64	2
FGSG_04597	2	8452684	8453417	Y	-	M	202	0	--	extr=23	hypothetical protein	-	4	1.98	2
FGSG_04603	2	8473600	8474641	Y	-	M	286	0	--	extr=15	related to carbonic anhydrase	pfam00194	4	1.4	2
FGSG_04611	2	8489941	8490619	Y	-	M	157	0	--	cyto=12.5	conserved hypothetical protein	-	6	3.82	2
FGSG_04614	2	8495537	8496312	Y	-	M	187	0	--	mito=15	hypothetical protein	-	2	1.07	2
FGSG_04620	2	8512987	8514064	Y	-	M	279	0	--	extr=21	conserved hypothetical protein	-	1	0.36	2
FGSG_04624	2	8527075	8527848	Y	-	M	200	0	--	extr=19	conserved hypothetical protein	-	9	4.5	-
FGSG_04646	2	8593241	8593923	Y	-	M	175	0	--	extr=18	hypothetical protein	-	5	2.86	-
FGSG_04647	2	8596703	8597590	Y	-	M	273	1	7--29	extr=16	probable gEgh 16 protein	-	4	1.47	3
FGSG_04656	2	8619961	8621868	Y	-	M	562	0	--	extr=20	conserved hypothetical protein	pfam00144	5	0.89	2
FGSG_04661	2	8631350	8631841	Y	-	M	146	0	--	extr=17	hypothetical protein	-	4	2.74	-
FGSG_04678	2	8673191	8674300	Y	-	M	354	0	--	extr=24	related to beta-mannanase	pfam00150	7	1.98	-
FGSG_04681	2	8683140	8684511	Y	-	M	241	0	--	extr=25	probable endoglucanase IV precursor	pfam03443	4	1.66	-
FGSG_04684	2	8691896	8693991	Y	-	M	381	0	--	extr=24	conserved hypothetical protein	-	7	1.84	-
FGSG_04685	2	8694424	8695636	Y	-	M	365	0	--	extr=22	conserved hypothetical protein	pfam00775	5	1.37	-
FGSG_04687	2	8700817	8701359	Y	-	M	161	0	--	mito=17	hypothetical protein	-	1	0.62	3
FGSG_04689	2	8703403	8704891	Y	-	M	426	0	--	extr=24	probable rhamnogalacturonase A precursor	pfam00295	11	2.58	3
FGSG_04699	3	36641	37090	Y	-	M	129	0	--	extr=22	hypothetical protein	-	6	4.65	-
FGSG_04704	3	49895	50703	Y	-	M	235	0	--	extr=25	related to glucoamylase precursor	-	14	5.96	2
FGSG_04720	3	119265	120568	Y	-	M	383	1	7--24	cyto=11.5	related to monooxygenase	pfam01494	4	1.04	-
FGSG_04732	3	147303	149060	Y	-	M	474	0	--	extr=21	related to 6-hydroxy-d-nicotine oxidase	pfam01565	6	1.27	2
FGSG_04735	3	154723	155181	Y	-	M	134	0	--	extr=21	conserved hypothetical protein	-	6	4.48	-
FGSG_04736	3	158979	160205	Y	-	M	364	0	--	extr=14	related to choline monooxygenase	pfam00355	5	1.37	2
FGSG_04738	3	164023	166269	Y	-	M	717	1	13--35	extr=26	conserved hypothetical protein	pfam04734	7	0.98	2
FGSG_04739	3	167265	168278	Y	-	M	319	0	--	extr=24	hypothetical protein	pfam10528	3	0.94	3
FGSG_04740	3	172681	173463	Y	-	M	239	0	--	extr=27	hypothetical protein	-	18	7.53	3
FGSG_04741	3	175058	175550	Y	-	M	127	0	--	extr=15	conserved hypothetical protein	-	4	3.15	-
FGSG_04743	3	178015	180460	Y	-	M	774	0	--	extr=25	conserved hypothetical protein	pfam05592	4	0.52	3
FGSG_04744	3	181050	182805	Y	-	M	532	0	--	extr=24	conserved hypothetical protein	-	9	1.69	3
FGSG_04745	3	184065	184449	Y	-	M	74	0	--	extr=22	related to antifungal protein	-	6	8.11	2
FGSG_04763	3	226817	228081	Y	-	M	365	0	--	cyto=10.5	conserved hypothetical protein	-	10	2.74	2
FGSG_04766	3	234617	235694	-	Y	M	303	0	--	extr=13	hypothetical protein	-	20	6.6	3
FGSG_04768	3	239407	240316	Y	-	M	267	0	--	extr=22	related to endo-1,3-beta-glucanase	pfam00722	6	2.25	2
FGSG_04773	3	254249	255331	Y	-	M	341	0	--	extr=14	related to endoglucanase IV precursor	pfam03443	5	1.47	3
FGSG_04781	3	271221	272558	Y	-	M	420	1	13--35	extr=26	hypothetical protein	-	3	0.71	3
FGSG_04793	3	298647	300292	Y	-	M	443	0	--	extr=16	conserved hypothetical protein	pfam01593,pfam01946	3	0.68	2
FGSG_04805	3	332513	332958	Y	-	M	103	0	--	extr=12	conserved hypothetical protein	-	6	5.83	-
FGSG_04816	3	356974	358099	Y	-	M	338	0	--	extr=14	related to glycoprotein X precursor	-	3	0.89	5
FGSG_04817	3	358586	360255	Y	-	M	519	0	--	extr=24	related to serine protease	pfam05577	8	1.54	3
FGSG_04818	3	360960	362042	Y	-	M	288	0	--	extr=22	related to triacylglycerol lipase precursor	pfam01764	2	0.69	2
FGSG_04824	3	375852	377948	Y	-	M	682	0	--	extr=20	conserved hypothetical protein	pfam09770	9	1.32	9
FGSG_04841	3	432830	433707	Y	-	M	252	0	--	extr=26	hypothetical protein	-	5	1.98	3
FGSG_04848	3	455211	456033	Y	-	M	237	0	--	extr=19	probable rhamnogalacturonan acetylesterase precursor	pfam00657	2	0.84	2
FGSG_04849	3	456703	457369	Y	-	M	134	0	--	extr=27	hypothetical protein	-	2	1.49	2
FGSG_04856	3	473123	474130	Y	-	M	319	0	--	extr=15	related to endo-1,4-beta-xylanase	pfam00331	3	0.94	2
FGSG_04858	3	482203	483168	Y	-	M	301	0	--	extr=26	conserved hypothetical protein	pfam10528	5	1.66	4
FGSG_04864	3	495324	496123	Y	-	M	213	0	--	extr=26	probable pectate lyase	pfam03211	14	6.57	2
FGSG_04872	3	515709	518141	Y	-	M	790	0	--	extr=15	related to cellobiose dehydrogenase	pfam00732,pfam03486,pfam05199,pfam07992	6	0.76	4
FGSG_04883	3	545662	547365	Y	-	M	532	1	13--35	plas=11	conserved hypothetical protein	-	5	0.94	2
FGSG_04890	3	562582	565975	Y	-	M	881	0	--	mito=14	probable kinesin-related protein KIP3	pfam00225	6	0.68	3
FGSG_04891	3	566634	567202	Y	-	M	111	0	--	extr=13	hypothetical protein	-	8	7.21	-
FGSG_04895	3	576764	577300	Y	-	M	156	0	--	extr=24	hypothetical protein	-	2	1.28	-
FGSG_04900	3	588547	590311	Y	-	M	428	0	--	extr=21	hypothetical protein	-	9	2.1	6
FGSG_04904	3	599056	600811	Y	-	M	473	1	7--29	extr=16	related to alpha-1,3-mannosyltransferases	-	2	0.42	2
FGSG_04925	3	655330	655617	Y	-	M	11	0	--	mito=12	hypothetical protein	-	1	9.09	-
FGSG_04930	3	664409	666288	Y	-	M	558	1	13--32	mito=6	related to alpha-mannosidase 1a	pfam01532	6	1.08	2
FGSG_04933	3	673861	674340	-	Y	M	140	1	136--158	extr=24	putative protein [EST hit]	-	0	0	3
FGSG_04953	3	730513	733000	Y	-	M	794	0	--	extr=20	probable beta-glucosidase precursor	pfam00933,pfam01915	6	0.76	2
FGSG_04971	3	774498	774878	-	Y	M	93	0	--	extr=21	conserved hypothetical protein	-	3	3.23	-
FGSG_04972	3	775765	776762	Y	-	M	283	0	--	extr=17	related to stress response protein rds1p	-	3	1.06	-
FGSG_04980	3	795952	796926	Y	-	M	302	0	--	extr=19	related to palmitoyl-(protein) hydrolase	pfam02089	4	1.32	2
FGSG_05021	3	923163	924704	Y	-	M	484	0	--	extr=12	conserved hypothetical protein	-	4	0.83	2
FGSG_05046	3	990063	990505	Y	-	M	112	0	--	extr=27	conserved hypothetical protein	-	8	7.14	-
FGSG_05052	3	1004517	1005809	Y	-	M	397	0	--	extr=21	conserved hypothetical protein	pfam01546,pfam07687	4	1.01	2
FGSG_05061	3	1027169	1028434	Y	-	M	402	0	--	mito=5.5	conserved hypothetical protein	-	18	4.48	9
FGSG_05062	3	1029992	1032402	Y	-	M	730	1	20--42	extr=15	related to 3-phytase precursor	pfam02333	19	2.6	2
FGSG_05084	3	1114545	1115381	Y	-	M	220	0	--	mito=9	related to spherulin 1A precursor	pfam00190	4	1.82	2
FGSG_05085	3	1118960	1120569	-	Y	M	478	0	--	extr=22	related to Uth1p, Nca3p, YIL123w and Sun4p	pfam03856	15	3.14	4
FGSG_05142	3	1280950	1282099	Y	-	M	336	0	--	cyto=14.5	conserved hypothetical protein	-	2	0.6	2
FGSG_05163	3	1350301	1352830	Y	-	M	742	0	--	extr=22	probable heterokaryon incompatibility Het-C protein	pfam07217,pfam07223,pfam09770,pfam10349	7	0.94	4
FGSG_05175	3	1390515	1391597	-	Y	M	308	0	--	extr=25	conserved hypothetical protein	pfam05730	8	2.6	6
FGSG_05215	3	1543677	1544197	Y	-	M	85	1	7--29	extr=13	conserved hypothetical protein	-	0	0	2
FGSG_05225	3	1572721	1573805	Y	-	M	315	0	--	nucl=11	conserved hypothetical protein	-	8	2.54	-
FGSG_05241	3	1617956	1620657	Y	-	M	863	0	--	extr=12	hypothetical protein	-	1	0.12	7
FGSG_05245	3	1634193	1635491	Y	-	M	376	0	--	extr=18	related to aminopeptidase	pfam04389	4	1.06	2
FGSG_05292	3	1767456	1768685	-	Y	M	390	0	--	extr=26	related to glucan 1,3-beta-glucosidase	-	5	1.28	2
FGSG_05299	3	1791318	1793438	Y	-	M	649	0	--	cyto=18.5	probable gephyrin, glycine receptor-tubulin linker protein	pfam00994,pfam03453,pfam03454	2	0.31	3
FGSG_05334	3	1921978	1923542	Y	-	M	467	1	7--29	plas=9	conserved hypothetical protein	pfam00067	1	0.21	3
FGSG_05341	3	1950387	1950956	Y	-	M	173	0	--	extr=19	conserved hypothetical protein	-	5	2.89	2
FGSG_05345	3	1961814	1963370	Y	-	M	451	1	7--29	extr=19	related to KTR1 - mannosyltransferase involved in n-linked and o-linked glycosylation	pfam01793	5	1.11	2
FGSG_05354	3	1990434	1991885	Y	-	M	465	0	--	cyto=10	hypothetical protein	-	7	1.51	5
FGSG_05400	3	2151350	2152442	-	Y	M	330	0	--	extr=26	related to xyloglucan endo-transglycosylase-like protein	pfam00722	5	1.52	2
FGSG_05407	3	2166506	2167345	Y	-	M	238	0	--	extr=17	conserved hypothetical protein	-	2	0.84	2
FGSG_05446	3	2305187	2306512	Y	-	M	375	0	--	extr=17	related to agmatinase	pfam00491	3	0.8	2
FGSG_05458	3	2341207	2341902	-	Y	M	193	0	--	extr=21	putative protein [EST hit]	-	0	0	3
FGSG_05471	3	2385447	2386909	-	Y	M	449	1	444--466	extr=23	related to aspartic proteinase OPSB	pfam00026	4	0.89	2
FGSG_05521	3	2552929	2555587	Y	-	M	672	0	--	nucl=20	hypothetical protein	pfam09770	4	0.6	5
FGSG_05570	3	2719857	2720777	Y	-	M	133	0	--	extr=14	hypothetical protein	-	1	0.75	-
FGSG_05587	3	2777291	2778325	Y	-	M	264	1	5--27	nucl=9	conserved hypothetical protein	-	3	1.14	-
FGSG_05594	3	2808405	2809004	-	Y	M	181	0	--	extr=23	conserved hypothetical protein	-	2	1.1	4
FGSG_05609	3	2846381	2846806	Y	-	M	103	0	--	extr=23	hypothetical protein	-	6	5.83	2
FGSG_05624	3	2886008	2887138	Y	-	M	352	0	--	extr=14	conserved hypothetical protein	pfam04724	5	1.42	2
FGSG_05625	3	2890215	2891049	Y	-	M	163	0	--	cysk=13	related to ADP-ribosylation factor 1	pfam00025,pfam00071,pfam08477,pfam09439	4	2.45	-
FGSG_05628	3	2899633	2901482	Y	-	M	538	1	5--27	extr=19	related to tyrosinase precursor (monophenol monooxygenase)	pfam00264	1	0.19	3
FGSG_05632	3	2911189	2911861	Y	-	M	182	1	7--29	extr=13	related to Erv1p and rat ALR protein	pfam04777	6	3.3	-
FGSG_05637	3	2936293	2937486	-	Y	M	328	1	5--27	extr=27	conserved hypothetical protein	-	16	4.88	4
FGSG_05652	3	2977318	2979258	Y	-	M	478	0	--	mito=11.5	conserved hypothetical protein	-	4	0.84	-
FGSG_05663	3	3030365	3031291	Y	-	M	254	0	--	extr=11	related to chitin binding protein	pfam01522	2	0.79	-
FGSG_05680	3	3078882	3080081	Y	-	M	375	0	--	cyto=12	conserved hypothetical protein	-	4	1.07	3
FGSG_05714	3	3165107	3165712	-	Y	M	181	0	--	cyto=12	conserved hypothetical protein	-	6	3.31	4
FGSG_05719	3	3175948	3179409	Y	-	M	1136	0	--	extr=21	hypothetical protein	-	20	1.76	6
FGSG_05757	3	3298604	3299571	Y	-	M	255	0	--	extr=26	probable rAsp f 9 allergen	pfam00722	6	2.35	2
FGSG_05763	3	3309808	3312525	Y	-	M	886	0	--	extr=18	related to glyoxal oxidase precursor	pfam01822,pfam09362	44	4.97	4
FGSG_05771	3	3331942	3333258	Y	-	M	337	1	13--35	extr=6	conserved hypothetical protein	-	5	1.48	2
FGSG_05776	3	3350947	3352221	Y	-	M	363	0	--	E.R.=10	related to transforming acidic coiled-coil containing protein 3	-	4	1.1	6
FGSG_05797	3	3420844	3422690	Y	-	M	549	0	--	extr=23	probable SERINE-TYPE CARBOXYPEPTIDASE F PRECURSOR	pfam00450	6	1.09	2
FGSG_05803	3	3436704	3437783	Y	-	M	288	0	--	extr=17	conserved hypothetical protein	-	10	3.47	2
FGSG_05806	3	3441899	3443462	Y	-	M	459	1	7--29	plas=10	related to benzoate 4-monooxygenase cytochrome P450	pfam00067	3	0.65	3
FGSG_05807	3	3443548	3444737	Y	-	M	364	0	--	mito=12	conserved hypothetical protein	-	2	0.55	-
FGSG_05808	3	3445681	3446346	Y	-	M	171	0	--	extr=13	hypothetical protein	-	9	5.26	2
FGSG_05809	3	3447103	3448378	Y	-	M	362	1	13--30	extr=14	conserved hypothetical protein	pfam05637	7	1.93	2
FGSG_05820	3	3470047	3471904	Y	-	M	370	0	--	extr=12	conserved hypothetical protein	pfam08242	3	0.81	-
FGSG_05824	3	3483343	3485120	Y	-	M	476	0	--	extr=14	conserved hypothetical protein	pfam04616	1	0.21	4
FGSG_05838	3	3514616	3515377	-	Y	M	234	0	--	extr=19	hypothetical protein	-	6	2.56	3
FGSG_05841	3	3526843	3527270	Y	-	M	89	0	--	extr=22	hypothetical protein	-	8	8.99	-
FGSG_05842	3	3527413	3528750	Y	-	M	429	0	--	extr=11	conserved hypothetical protein	-	4	0.93	3
FGSG_05846	3	3546492	3547103	-	Y	M	187	0	--	extr=26	conserved hypothetical protein	-	4	2.14	2
FGSG_05847	3	3548158	3549629	Y	-	M	436	0	--	extr=27	probable chitin binding protein	pfam00187,pfam01522	26	5.96	5
FGSG_05851	3	3559483	3560288	Y	-	M	233	0	--	extr=27	related to endoglucanase I precursor	pfam01670	3	1.29	3
FGSG_05860	3	3584735	3586148	Y	-	M	302	0	--	cyto_nucl=8	related to endocytosis ankyrin repeat protein Nuc-2	-	3	0.99	2
FGSG_05892	3	3675805	3676328	Y	-	M	89	1	7--25	nucl=13	conserved hypothetical protein	-	0	0	-
FGSG_05906	3	3739695	3740854	Y	-	M	334	0	--	extr=27	probable triacylglycerol lipase precursor	pfam01764	8	2.4	2
FGSG_05933	3	3805026	3805971	Y	-	M	281	0	--	extr=27	related to acid phosphatase precursor	pfam01975	7	2.49	-
FGSG_05935	3	3809326	3811001	Y	-	M	523	0	--	extr=12	related to triacylglycerol lipase V precursor	pfam00135,pfam07859	6	1.15	2
FGSG_05936	3	3811755	3812303	Y	-	M	166	0	--	extr=9	hypothetical protein	-	6	3.61	-
FGSG_05943	3	3823733	3824014	Y	-	M	76	0	--	extr=11	conserved hypothetical protein	-	2	2.63	-
FGSG_05947	3	3834244	3835194	Y	-	M	262	0	--	extr=26	hypothetical protein	-	13	4.96	4
FGSG_05970	3	3882966	3884132	Y	-	M	370	0	--	extr=25	hypothetical protein	-	10	2.7	2
FGSG_05983	3	3920864	3922544	Y	-	M	522	0	--	extr=20	related to cellobiose dehydrogenase	pfam00732,pfam05199	2	0.38	2
FGSG_06010	3	4031549	4031858	-	Y	M	64	2	7--29 60--79	extr=20	putative protein [EST hit]	-	0	0	-
FGSG_06016	3	4046277	4052421	Y	-	M	2006	0	--	nucl=13	related to dock180 protein	-	14	0.7	3
FGSG_06017	3	4055701	4056457	Y	-	M	216	0	--	extr=25	conserved hypothetical protein	pfam05630	2	0.93	2
FGSG_06023	3	4068515	4069507	-	Y	M	277	0	--	extr=19	conserved hypothetical protein	-	5	1.81	2
FGSG_06036	3	4093858	4095907	Y	-	M	510	0	--	extr=17	hypothetical protein	-	11	2.16	3
FGSG_06037	3	4098103	4099726	-	Y	M	474	0	--	extr=12	probable beta (1-3) glucanosyltransferase	pfam03198	6	1.27	3
FGSG_06053	3	4150203	4152058	Y	-	M	523	0	--	cyto=15.5	conserved hypothetical protein	pfam07156	1	0.19	2
FGSG_06068	3	4200374	4202120	Y	-	M	512	1	7--29	cyto=7	related to benzoate 4-monooxygenase cytochrome P450	pfam00067	11	2.15	2
FGSG_06076	3	4232457	4233422	-	Y	M	263	0	--	extr=18	hypothetical protein	-	3	1.14	3
FGSG_06087	3	4263111	4264337	Y	-	M	391	0	--	extr=26	related to spore coat protein SP96 precursor	-	10	2.56	4
FGSG_06110	3	4333316	4334143	Y	-	M	252	0	--	extr=25	probable endoglucanase IV precursor	pfam03443	6	2.38	2
FGSG_06117	3	4346161	4348381	Y	-	M	647	0	--	extr=23	related to rhamnogalacturonate lyase precursor	-	4	0.62	4
FGSG_06130	3	4385482	4386195	Y	-	M	221	0	--	extr=12	conserved hypothetical protein	-	4	1.81	-
FGSG_06148	3	4446332	4446938	Y	-	M	167	0	--	nucl=12	hypothetical protein	-	8	4.79	2
FGSG_06161	3	4505604	4507228	Y	-	M	473	0	--	cyto_nucl=11.666	related to methyltransferase involved in pre-rRNA cleavage	pfam05148,pfam08241	4	0.85	2
FGSG_06189	3	4605262	4606368	Y	-	M	346	1	5--27	extr=17	conserved hypothetical protein	-	0	0	2
FGSG_06208	3	4668680	4670230	Y	-	M	482	0	--	extr=16	related to endoglucanase B	pfam03443	23	4.77	3
FGSG_06228	3	4725390	4727086	Y	-	M	461	0	--	nucl=8.5	probable developmental regulator flbA	pfam00610,pfam00615	7	1.52	2
FGSG_06229	3	4729749	4730399	-	Y	M	155	0	--	extr=18	related to sporozoite surface protein 2 precursor	-	3	1.94	2
FGSG_06261	3	4820400	4821293	Y	-	M	257	1	7--24	extr=11	conserved hypothetical protein	pfam01965	3	1.17	2
FGSG_06278	3	4855978	4858162	Y	-	M	613	0	--	extr=26	probable glucan 1,4-alpha-glucosidase	pfam00686,pfam00723	8	1.31	2
FGSG_06332	3	5037213	5040119	Y	-	M	710	0	--	extr=22	related to subtilisin-like serine protease	pfam00082	6	0.85	4
FGSG_06383	3	5215306	5215711	Y	-	M	69	1	10--32	extr=14	conserved hypothetical protein	-	0	0	-
FGSG_06397	3	5255923	5256849	Y	-	M	288	0	--	extr=17	related to endoglucanase B	pfam03443	3	1.04	-
FGSG_06412	3	5289797	5290394	Y	-	M	145	1	13--35	mito=9	conserved hypothetical protein	-	0	0	-
FGSG_06437	4	34947	36542	Y	-	M	512	0	--	extr=24	related to triacylglycerol lipase V precursor	pfam00135,pfam07859	4	0.78	2
FGSG_06438	4	39265	43062	Y	-	M	644	0	--	extr=24	related to isoamyl alcohol oxidase	pfam01565,pfam08031	11	1.71	2
FGSG_06443	4	54799	55939	Y	-	M	343	0	--	extr=22	conserved hypothetical protein	pfam03403	3	0.87	4
FGSG_06450	4	71777	73310	Y	-	M	427	0	--	extr=15	probable homogentisate 1,2-dioxygenase	pfam04209	3	0.7	2
FGSG_06451	4	75256	76875	Y	-	M	512	0	--	extr=26	related to levanase	pfam00251	2	0.39	3
FGSG_06452	4	79451	80270	Y	-	M	235	0	--	extr=26	related to deacetylase	pfam01522	4	1.7	2
FGSG_06463	4	109992	112023	Y	-	M	642	0	--	extr=20	related to alpha-L-arabinofuranosidase A precursor	pfam06964	0	0	3
FGSG_06465	4	117900	118991	Y	-	M	328	0	--	extr=25	related to haloacetate dehalogenase H-1	pfam00561	0	0	2
FGSG_06466	4	119265	120037	Y	-	M	221	0	--	extr=26	conserved hypothetical protein	-	4	1.81	2
FGSG_06467	4	121321	122552	Y	-	M	353	0	--	extr=12	conserved hypothetical protein	-	10	2.83	4
FGSG_06469	4	130193	131755	Y	-	M	466	0	--	extr=24	conserved hypothetical protein	-	6	1.29	2
FGSG_06479	4	166916	169204	Y	-	M	745	0	--	extr=22	hypothetical protein	-	32	4.3	7
FGSG_06497	4	247636	248855	Y	-	M	356	0	--	extr=24	conserved hypothetical protein	-	5	1.4	2
FGSG_06501	4	259344	260940	Y	-	M	431	0	--	extr=15	probable aspartic proteinase precursor	pfam00026	3	0.7	2
FGSG_06506	4	275949	276884	Y	-	M	295	0	--	extr=22	conserved hypothetical protein	-	10	3.39	3
FGSG_06527	4	328224	329866	Y	-	M	490	0	--	extr=12	probable APE3 - vacuolar aminopeptidase Y	pfam02225,pfam04389	4	0.82	2
FGSG_06545	4	370581	372202	Y	-	M	470	0	--	cyto=15	related to aminopeptidase Y precursor, vacuolar	pfam02225,pfam04389	5	1.06	2
FGSG_06549	4	379698	381381	Y	-	M	452	1	7--29	extr=23	related to chitin binding protein	pfam01522	28	6.19	2
FGSG_06564	4	428570	429300	-	Y	M	210	0	--	extr=23	conserved hypothetical protein	-	4	1.9	2
FGSG_06572	4	459973	462710	Y	-	M	863	0	--	extr=23	probable subtilisin-like serine protease	pfam00082,pfam02225,pfam06280	8	0.93	3
FGSG_06574	4	465559	466632	Y	-	M	290	1	12--29	extr=7	conserved hypothetical protein	-	10	3.45	2
FGSG_06592	4	527675	529053	-	Y	M	412	0	--	extr=25	conserved hypothetical protein	pfam02469	0	0	3
FGSG_06597	4	539874	540512	-	Y	M	195	0	--	extr=21	conserved hypothetical protein	-	10	5.13	3
FGSG_06605	4	554102	557235	Y	-	M	868	0	--	extr=23	probable beta-glucosidase	pfam00933,pfam01915	8	0.92	2
FGSG_06610	4	575759	578100	Y	-	M	612	0	--	extr=22	related to alkaline phosphatase D precursor	pfam09423	3	0.49	3
FGSG_06612	4	581943	583539	Y	-	M	476	0	--	extr=24	related to oxalate decarboxylase	pfam00190,pfam07883	2	0.42	2
FGSG_06613	4	585274	586626	Y	-	M	424	0	--	extr=12	related to amidohydrolase AmhX	pfam01546	2	0.47	3
FGSG_06616	4	599230	601644	Y	-	M	781	0	--	extr=26	probable beta-1,3 exoglucanase precursor	-	11	1.41	4
FGSG_06629	4	637509	638201	Y	-	M	199	0	--	mito=11	hypothetical protein	-	0	0	2
FGSG_06646	4	699412	700243	Y	-	M	168	0	--	cysk=12	probable GTP-binding protein SAR1	pfam00025,pfam01926	1	0.6	-
FGSG_06650	4	722262	722863	Y	-	M	116	0	--	mito=8	hypothetical protein	-	3	2.59	-
FGSG_06676	4	830536	832031	-	Y	M	464	0	--	extr=10	conserved hypothetical protein	-	4	0.86	7
FGSG_06682	4	846736	847191	Y	-	M	108	0	--	extr=10	conserved hypothetical protein	-	8	7.41	-
FGSG_06698	4	884220	884801	Y	-	M	155	1	15--37	extr=7	hypothetical protein	-	1	0.65	2
FGSG_06712	4	938405	938845	Y	-	M	129	0	--	extr=24	hypothetical protein	-	16	12.4	3
FGSG_06730	4	993276	994370	-	Y	M	342	0	--	extr=27	conserved hypothetical protein	-	6	1.75	3
FGSG_06733	4	1004216	1006557	Y	-	M	698	0	--	extr=26	probable catalase-3	pfam00199,pfam06628	1	0.14	2
FGSG_06741	4	1035704	1036792	Y	-	M	295	0	--	extr=22	conserved hypothetical protein	-	2	0.68	3
FGSG_06775	4	1183885	1185572	Y	-	M	507	0	--	extr=18	conserved hypothetical protein	pfam09362	9	1.78	2
FGSG_06780	4	1203613	1204329	-	Y	M	180	0	--	extr=16	conserved hypothetical protein	pfam04652,pfam05518,pfam09770	2	1.11	3
FGSG_06795	4	1250476	1250733	Y	-	M	46	1	4--26	mito=11	conserved hypothetical protein	-	0	0	-
FGSG_06800	4	1268818	1269600	Y	-	M	200	1	12--34	extr=18	related to SPC3 - signal peptidase subunit	pfam04573	0	0	-
FGSG_06873	4	1514552	1515736	-	Y	M	353	0	--	extr=24	related to CRH1 - family of putative glycosidases might exert a common role in cell wall organization	pfam00722	2	0.57	2
FGSG_06895	4	1605824	1607499	Y	-	M	522	0	--	extr=22	probable PRC1 - carboxypeptidase y, serine-type protease	pfam00450	11	2.11	2
FGSG_06898	4	1614738	1615313	Y	-	M	90	0	--	mito=9	hypothetical protein	-	1	1.11	-
FGSG_06908	4	1644216	1645065	Y	-	M	163	0	--	extr=17	conserved hypothetical protein	pfam01894	1	0.61	-
FGSG_06993	4	1957920	1958742	Y	-	M	184	0	--	extr=25	conserved hypothetical protein	pfam09352	4	2.17	2
FGSG_07002	4	1991358	1993792	Y	-	M	633	0	--	extr=14	related to acid sphingomyelinase	-	15	2.37	2
FGSG_07010	4	2020473	2021497	Y	-	M	302	1	7--26	extr=20	related to stress response protein rds1p	-	4	1.32	2
FGSG_07016	4	2037607	2039094	-	Y	M	440	1	437--459	extr=16	probable DFG5 protein	pfam03663	7	1.59	2
FGSG_07026	4	2065011	2065267	Y	-	M	50	0	--	mito=10	conserved hypothetical protein	-	0	0	-
FGSG_07207	4	2748255	2749346	Y	-	M	334	0	--	extr=23	conserved hypothetical protein	pfam04616	5	1.5	2
FGSG_07221	4	2792721	2793703	Y	-	M	96	0	--	extr=22	hypothetical protein	-	4	4.17	-
FGSG_07238	4	2854241	2856274	Y	-	M	656	0	--	extr=24	related to beta-1,3 exoglucanase	pfam01822,pfam04484,pfam04683,pfam05109,pfam05297,pfam05792,pfam09726,pfam10033	44	6.71	4
FGSG_07290	4	3031994	3033934	Y	-	M	597	1	13--32	golg=8	related to capsular associated protein	-	5	0.84	2
FGSG_07375	4	3338360	3340523	Y	-	M	635	0	--	extr=17	probable alkaline phosphatase	pfam00245	5	0.79	2
FGSG_07403	4	3417268	3418075	Y	-	M	159	0	--	extr=10	hypothetical protein	-	4	2.52	-
FGSG_07418	4	3464834	3466741	Y	-	M	583	0	--	extr=16	related to Ca2+ channel	-	16	2.74	3
FGSG_07424	4	3483041	3484632	Y	-	M	458	0	--	E.R.=9	hypothetical protein	-	8	1.75	4
FGSG_07435	4	3516088	3516987	Y	-	M	278	0	--	extr=21	hypothetical protein	-	9	3.24	4
FGSG_07459	4	3579714	3580739	Y	-	M	289	1	12--34	extr=15	conserved hypothetical protein	-	2	0.69	2
FGSG_07491	4	3667399	3668658	Y	-	M	400	0	--	extr=10	conserved hypothetical protein	pfam03009	10	2.5	2
FGSG_07522	4	3758336	3760660	Y	-	M	753	0	--	extr=14	hypothetical protein	pfam07418	42	5.58	9
FGSG_07527	4	3772548	3772981	Y	-	M	69	0	--	mito=11	conserved hypothetical protein	pfam08520	0	0	-
FGSG_07537	4	3801367	3802832	Y	-	M	419	1	7--26	extr=8	hypothetical protein	-	4	0.95	3
FGSG_07551	4	3850054	3851605	Y	-	M	446	0	--	extr=25	probable exopolygalacturonase	pfam00295	12	2.69	2
FGSG_07556	4	3866867	3868176	Y	-	M	359	0	--	extr=19	conserved hypothetical protein	pfam07992	2	0.56	2
FGSG_07560	4	3874376	3875674	Y	-	M	413	0	--	cyto=13	conserved hypothetical protein	-	2	0.48	2
FGSG_07562	4	3880516	3881871	Y	-	M	416	0	--	E.R.=7	related to hydroxylase	pfam01494	6	1.44	2
FGSG_07569	4	3899162	3901862	Y	-	M	861	0	--	extr=25	related to RF2 protein	pfam00704	32	3.72	4
FGSG_07577	4	3916101	3917593	Y	-	M	431	1	17--39	extr=14	conserved hypothetical protein	-	9	2.09	2
FGSG_07608	4	3999669	4000848	Y	-	M	301	0	--	extr=24	related to acid phosphatase precursor	pfam01975	3	1	2
FGSG_07625	4	4041932	4042909	Y	-	M	301	0	--	extr=27	probable alpha-L-arabinofuranosidase precursor	pfam03664	2	0.66	2
FGSG_07629	4	4050314	4051150	Y	-	M	257	0	--	extr=21	hypothetical protein	-	4	1.56	4
FGSG_07639	4	4076876	4078567	Y	-	M	547	0	--	extr=25	related to xylosidase/arabinosidase	pfam04616	6	1.1	3
FGSG_07651	4	4100321	4101238	Y	-	M	288	0	--	extr=7	related to early nodulin 75 precursor	-	0	0	7
FGSG_07661	4	4124956	4126510	Y	-	M	483	0	--	extr=25	related to 6-hydroxy-d-nicotine oxidase	pfam01565	3	0.62	2
FGSG_07670	4	4151100	4151927	Y	-	M	239	0	--	mito=13	hypothetical protein	-	3	1.26	2
FGSG_07671	4	4152486	4153865	Y	-	M	443	0	--	extr=14	conserved hypothetical protein	-	6	1.35	2
FGSG_07678	4	4173504	4174828	Y	-	M	407	0	--	extr=20	related to acid phosphatase Pho610	pfam04185	0	0	2
FGSG_07684	4	4187978	4188817	Y	-	M	217	0	--	extr=20	hypothetical protein	-	16	7.37	3
FGSG_07691	4	4205703	4207514	Y	-	M	523	0	--	extr=23	related to OrfH, unknown gene in trichothecene gene cluster	-	2	0.38	2
FGSG_07695	4	4215673	4217220	Y	-	M	494	0	--	extr=25	conserved hypothetical protein	pfam04616	3	0.61	2
FGSG_07698	4	4223914	4226382	Y	-	M	807	0	--	extr=24	conserved hypothetical protein	-	4	0.5	3
FGSG_07699	4	4227352	4227876	Y	-	M	157	0	--	extr=24	conserved hypothetical protein	-	4	2.55	-
FGSG_07714	4	4266328	4266955	-	Y	M	149	0	--	plas=13	hypothetical protein	-	6	4.03	2
FGSG_07721	4	4290912	4292781	Y	-	M	584	0	--	extr=24	probable arylsulfatase	pfam00884	7	1.2	3
FGSG_07728	4	4308047	4308741	Y	-	M	195	0	--	extr=22	hypothetical protein	-	2	1.03	2
FGSG_07738	4	4344415	4346520	Y	-	M	382	0	--	cyto=5	hypothetical protein	-	2	0.52	2
FGSG_07755	4	4395156	4395626	Y	-	M	86	0	--	extr=19	conserved hypothetical protein	-	6	6.98	-
FGSG_07765	4	4422595	4424343	Y	-	M	473	1	12--34	extr=10	related to isotrichodermin C-15 hydroxylase (cytochrome P-450 monooxygenase CYP65A1)	pfam00067	4	0.85	2
FGSG_07766	4	4425666	4427136	Y	-	M	438	0	--	extr=12	hypothetical protein	-	10	2.28	2
FGSG_07775	4	4461010	4462230	Y	-	M	386	0	--	extr=26	probable aspartic proteinase precursor	pfam00026	2	0.52	3
FGSG_07783	4	4479690	4481099	Y	-	M	450	0	--	extr=10	related to acid phosphatase	pfam00328	8	1.78	2
FGSG_07784	4	4481909	4482788	-	Y	M	250	0	--	extr=27	related to glyoxal oxidase precursor	pfam01822	24	9.6	4
FGSG_07787	4	4491802	4492662	Y	-	M	250	0	--	nucl=8.5	conserved hypothetical protein	pfam05630	6	2.4	2
FGSG_07794	4	4508944	4510111	Y	-	M	319	0	--	extr=27	probable pectate lyase 1	pfam00544	3	0.94	2
FGSG_07797	4	4514432	4515742	Y	-	M	418	0	--	extr=22	conserved hypothetical protein	-	1	0.24	2
FGSG_07807	4	4548506	4548990	Y	-	M	124	0	--	extr=16	conserved hypothetical protein	-	4	3.23	-
FGSG_07808	4	4549119	4551194	Y	-	M	620	0	--	extr=15	related to isoamyl alcohol oxidase	pfam01565	5	0.81	2
FGSG_07829	4	4619580	4620137	Y	-	M	167	0	--	extr=27	conserved hypothetical protein	-	3	1.8	-
FGSG_07838	4	4648097	4649932	Y	-	M	540	0	--	extr=23	probable isoamyl alcohol oxidase	pfam01565,pfam08031	10	1.85	3
FGSG_07840	4	4654161	4655408	Y	-	M	323	0	--	mito=7	conserved hypothetical protein	-	3	0.93	2
FGSG_07859	4	4707114	4708133	Y	-	M	257	1	10--27	plas=10	hypothetical protein	-	1	0.39	3
FGSG_07861	4	4710839	4711555	-	Y	M	203	0	--	extr=24	conserved hypothetical protein	-	8	3.94	2
FGSG_07866	4	4730409	4731731	Y	-	M	419	0	--	extr=13	conserved hypothetical protein	pfam00246	4	0.95	2
FGSG_07870	4	4738807	4739772	Y	-	M	305	0	--	cyto=13.5	conserved hypothetical protein	pfam05368	3	0.98	2
FGSG_07871	4	4741635	4742390	Y	-	M	236	0	--	extr=23	hypothetical protein	-	17	7.2	2
FGSG_07889	4	4781097	4781970	Y	-	M	244	1	12--34	plas=9	related to transcriptional activator Mut3p	pfam04082	4	1.64	2
FGSG_07892	4	4790563	4791767	Y	-	M	307	1	5--27	extr=18	related to endoglucanase I precursor	pfam01670	2	0.65	2
FGSG_07899	4	4807515	4808273	Y	-	M	197	0	--	extr=21	conserved hypothetical protein	-	10	5.08	-
FGSG_07913	4	4848696	4848947	Y	-	M	65	1	7--29	mito=17	conserved hypothetical protein	-	0	0	-
FGSG_07918	4	4859478	4861023	Y	-	M	363	1	7--26	extr=17	conserved hypothetical protein	-	4	1.1	2
FGSG_07921	4	4864293	4864958	Y	-	M	206	0	--	extr=23	conserved hypothetical protein	-	3	1.46	2
FGSG_07932	4	4906615	4907544	Y	-	M	294	0	--	extr=6	conserved hypothetical protein	pfam03372	2	0.68	2
FGSG_07934	4	4911060	4915328	Y	-	M	1337	0	--	extr=26	putative protein [EST hit]	-	12	0.9	12
FGSG_07940	4	4942290	4946836	Y	-	M	1443	0	--	extr=16	related to KRE5 - killer toxin-resistance protein	pfam06427	7	0.49	3
FGSG_07944	4	4965687	4966900	Y	-	M	331	0	--	extr=26	related to glucanase	-	8	2.42	2
FGSG_07950	4	4986766	4989363	Y	-	M	616	1	7--29	mito=7	related to CSR1 - phosphatidylinositol transfer protein	pfam00650,pfam03765	7	1.14	2
FGSG_07972	2	26350	26718	Y	-	M	104	0	--	extr=16	conserved hypothetical protein	-	4	3.85	2
FGSG_07977	2	39388	41103	Y	-	M	463	1	7--26	extr=14	related to pisatin demethylase / cytochrome P450 monooxygenase	pfam00067	11	2.38	2
FGSG_07981	2	48473	49600	-	Y	M	284	0	--	extr=12	conserved hypothetical protein	-	17	5.99	2
FGSG_07988	2	77552	78091	Y	-	M	161	0	--	extr=22	conserved hypothetical protein	-	4	2.48	-
FGSG_07993	2	99222	101569	Y	-	M	744	0	--	extr=25	related to xylan 1,4-beta-xylosidase	pfam00933,pfam01915	10	1.34	3
FGSG_07996	2	109464	111332	Y	-	M	550	0	--	extr=23	conserved hypothetical protein	pfam00144	4	0.73	3
FGSG_07997	2	112092	113607	-	Y	M	432	0	--	mito=12	hypothetical protein	-	8	1.85	4
FGSG_08002	2	121456	122862	Y	-	M	452	0	--	extr=26	conserved hypothetical protein	-	7	1.55	3
FGSG_08007	2	133835	135073	Y	-	M	300	0	--	extr=20	related to monophenol monooxygenase (tyrosinase)	pfam00264	5	1.67	2
FGSG_08011	2	149134	150347	Y	-	M	277	0	--	extr=25	related to cellulose binding protein CEL1	pfam00734,pfam03443	10	3.61	3
FGSG_08012	2	152813	154165	Y	-	M	372	0	--	cyto=16.5	probable endopeptidase K	pfam00082,pfam05922	5	1.34	2
FGSG_08015	2	164188	164580	Y	-	M	111	0	--	mito=11	putative protein [EST hit]	-	2	1.8	2
FGSG_08021	2	182725	183738	Y	-	M	273	0	--	extr=25	conserved hypothetical protein	-	4	1.47	4
FGSG_08022	2	184864	186053	Y	-	M	355	0	--	extr=14	related to bacterial leucyl aminopeptidase	pfam04389,pfam05343	2	0.56	2
FGSG_08023	2	186212	187933	Y	-	M	469	1	13--35	E.R.=7	related to isotrichodermin C-15 hydroxylase (cytochrome P-450 monooxygenase CYP65A1)	pfam00067	3	0.64	3
FGSG_08025	2	190470	190946	Y	-	M	119	0	--	mito=10.5	hypothetical protein	-	4	3.36	-
FGSG_08026	2	193204	195582	Y	-	M	754	0	--	extr=23	hypothetical protein	-	14	1.86	4
FGSG_08030	2	211317	211674	Y	-	M	84	0	--	extr=13	hypothetical protein	-	1	1.19	2
FGSG_08037	2	226255	227446	Y	-	M	344	0	--	extr=12	conserved hypothetical protein	pfam00775	4	1.16	2
FGSG_08041	2	235490	237163	Y	-	M	492	0	--	extr=27	hypothetical protein	pfam04616	8	1.63	2
FGSG_08048	2	248696	250147	Y	-	M	447	0	--	extr=24	conserved hypothetical protein	-	6	1.34	3
FGSG_08079	2	320901	322528	Y	-	M	490	1	7--29	plas=7	probable benzoate 4-monooxygenase cytochrome P450	pfam00067	2	0.41	3
FGSG_08085	2	335114	335611	Y	-	M	131	0	--	extr=24	conserved hypothetical protein	-	4	3.05	2
FGSG_08087	2	341211	341722	Y	-	M	115	0	--	extr=11	hypothetical protein	-	5	4.35	-
FGSG_08089	2	344450	345888	Y	-	M	382	0	--	cyto=6.5	hypothetical protein	-	9	2.36	2
FGSG_08090	2	346627	347103	Y	-	M	95	0	--	extr=20	hypothetical protein	-	6	6.32	-
FGSG_08094	2	352362	353271	Y	-	M	262	0	--	extr=24	hypothetical protein	-	7	2.67	2
FGSG_08095	2	353710	354626	Y	-	M	267	0	--	mito=7	hypothetical protein	-	9	3.37	3
FGSG_08115	2	419651	421187	Y	-	M	475	0	--	extr=21	conserved hypothetical protein	pfam07632	2	0.42	2
FGSG_08116	2	421359	422588	Y	-	M	390	0	--	extr=19	related to salicylate hydroxylase	pfam01494	1	0.26	-
FGSG_08120	2	428348	430513	Y	-	M	630	1	5--27	plas=10	related to heterokaryon incompatibility protein	pfam06985	10	1.59	2
FGSG_08122	2	434770	435402	Y	-	M	173	0	--	extr=24	conserved hypothetical protein	-	4	2.31	-
FGSG_08126	2	457331	459137	Y	-	M	548	1	7--29	cyto=10.5	related to alpha glucosidase II beta subunit	pfam02463,pfam07915	16	2.92	2
FGSG_08136	2	491004	492945	Y	-	M	594	0	--	extr=18	conserved hypothetical protein	pfam00144	4	0.67	3
FGSG_08141	2	506524	508940	Y	-	M	672	0	--	extr=14	related to glutamate carboxypeptidase II	pfam04389	2	0.3	2
FGSG_08142	2	510502	511035	Y	-	M	160	0	--	nucl=10	hypothetical protein	-	20	12.5	5
FGSG_08146	2	523202	524944	Y	-	M	402	0	--	plas=10	conserved hypothetical protein	-	6	1.49	2
FGSG_08150	2	533835	535496	Y	-	M	532	0	--	extr=18	related to PLB1 - phospholipase B (lysophospholipase)	pfam01735	10	1.88	3
FGSG_08151	2	535705	537787	Y	-	M	594	1	7--25	extr=9	related to feebly like protein	pfam03098	8	1.35	2
FGSG_08164	2	567872	568309	Y	-	M	124	0	--	mito=16	hypothetical protein	-	9	7.26	-
FGSG_08175	2	593596	595082	Y	-	M	446	0	--	extr=19	hypothetical protein	-	10	2.24	3
FGSG_08180	2	602860	603249	Y	-	M	103	0	--	extr=18	hypothetical protein	-	6	5.83	2
FGSG_08183	2	608303	610236	Y	-	M	560	1	2--24	extr=8	related to cytochrome P450 3A7	pfam00067	3	0.54	3
FGSG_08186	2	618489	620121	Y	-	M	419	1	13--35	mito=9.5	related to trichodiene oxygenase cytochrome P450	pfam00067	3	0.72	2
FGSG_08196	2	645020	645802	Y	-	M	245	0	--	extr=26	related to aspergillopepsin II precursor	pfam01828	2	0.82	2
FGSG_08207	2	674959	676673	Y	-	M	463	1	7--29	plas=10	related to cytochrome P450 7B1	pfam00067	9	1.94	-
FGSG_08210	2	700795	701372	Y	-	M	133	0	--	extr=25	hypothetical protein	-	10	7.52	2
FGSG_08213	2	707938	709161	Y	-	M	328	0	--	extr=25	conserved hypothetical protein	-	10	3.05	2
FGSG_08238	2	771723	772163	Y	-	M	127	0	--	extr=21	conserved hypothetical protein	-	4	3.15	-
FGSG_08240	2	776903	777802	Y	-	M	275	1	5--27	extr=12	conserved hypothetical protein	-	2	0.73	2
FGSG_08243	2	784605	786919	Y	-	M	621	0	--	mito=9	hypothetical protein	pfam05109	1	0.16	7
FGSG_08245	2	790021	791979	Y	-	M	616	0	--	extr=12	hypothetical protein	-	6	0.97	4
FGSG_08253	2	811751	813104	Y	-	M	415	0	--	mito=11	related to endo-1,4-beta-glucanase	pfam00840	18	4.34	3
FGSG_08257	2	821076	822397	Y	-	M	371	0	--	extr=16	hypothetical protein	-	4	1.08	4
FGSG_08265	2	845774	847122	Y	-	M	416	0	--	extr=22	related to SPR1 - exo-1,3-beta-glucanase precursor	pfam00150	5	1.2	3
FGSG_08282	2	897770	899881	Y	-	M	619	0	--	extr=15	related to choline dehydrogenase	pfam00732,pfam05199	5	0.81	2
FGSG_08289	2	919211	920476	Y	-	M	364	0	--	extr=27	related to neutral proteinase	pfam02102	9	2.47	3
FGSG_08304	2	953952	954740	Y	-	M	110	1	6--28	cyto_nucl=7.5	hypothetical protein	-	2	1.82	-
FGSG_08327	2	1049895	1051107	Y	-	M	339	0	--	mito=10	conserved hypothetical protein	-	4	1.18	-
FGSG_08344	2	1092382	1093441	Y	-	M	104	0	--	extr=18	conserved hypothetical protein	-	2	1.92	-
FGSG_08370	2	1170430	1171112	Y	-	M	107	0	--	mito=10	hypothetical protein	-	1	0.93	-
FGSG_08377	2	1195818	1197410	Y	-	M	473	0	--	cyto=9	related to cytochrome P450 94A1	pfam00067	3	0.63	2
FGSG_08387	2	1220632	1221252	Y	-	M	172	0	--	extr=26	conserved hypothetical protein	-	2	1.16	-
FGSG_08402	2	1275720	1279143	Y	-	M	1066	0	--	extr=13	probable nitrite reductase	pfam00070,pfam00355,pfam01077,pfam03460,pfam04324,pfam07992	24	2.25	2
FGSG_08412	2	1309306	1310892	Y	-	M	496	1	5--27	cyto=10	related to benzoate 4-monooxygenase cytochrome P450	pfam00067	6	1.21	3
FGSG_08415	2	1316033	1317950	Y	-	M	604	0	--	extr=19	conserved hypothetical protein	pfam00251,pfam08244	1	0.17	2
FGSG_08428	2	1362394	1363815	Y	-	M	450	0	--	extr=13	related to fructosyl amino acid oxidase	pfam01266	5	1.11	2
FGSG_08454	2	1446461	1448542	Y	-	M	631	0	--	extr=26	related to carboxypeptidase	pfam00450	10	1.58	3
FGSG_08464	2	1493030	1494428	Y	-	M	428	0	--	extr=27	related to alkaline protease (oryzin)	pfam00082,pfam05922	1	0.23	2
FGSG_08480	2	1555217	1555685	Y	-	M	60	1	5--27	mito=9	conserved hypothetical protein	-	0	0	-
FGSG_08493	2	1600601	1600820	Y	-	M	35	1	5--27	extr=22	hypothetical protein	-	2	5.71	-
FGSG_08495	2	1606222	1607240	Y	-	M	282	0	--	extr=12	probable nuclease S1 precursor	pfam02265	4	1.42	2
FGSG_08505	2	1646390	1647463	Y	-	M	284	1	7--29	extr=19	hypothetical protein	-	1	0.35	3
FGSG_08512	2	1669356	1670525	Y	-	M	111	0	--	extr=9	hypothetical protein	-	2	1.8	-
FGSG_08535	2	1744653	1745976	-	Y	M	383	0	--	extr=13	conserved hypothetical protein	pfam02469	2	0.52	2
FGSG_08549	2	1815036	1816322	Y	-	M	379	0	--	extr=21	related to pathogenesis-related protein PR5K (thaumatin family)	pfam00314	16	4.22	2
FGSG_08554	2	1821145	1821839	-	Y	M	192	0	--	extr=23	conserved hypothetical protein	pfam05730	8	4.17	2
FGSG_08571	2	1867796	1870046	Y	-	M	587	1	13--35	plas=17	related to triacylglycerol lipase	pfam00561,pfam04083	3	0.51	2
FGSG_08583	2	1903118	1904846	Y	-	M	466	0	--	extr=21	related to aspartyl proteinase SAP3 precursor	pfam00026	9	1.93	2
FGSG_08588	2	1919532	1920578	Y	-	M	321	1	7--29	extr=11	conserved hypothetical protein	pfam02678	0	0	2
FGSG_08609	2	2006262	2008834	Y	-	M	755	0	--	cyto=21.5	related to beta-glucosidase	pfam00933,pfam01915	5	0.66	3
FGSG_08674	2	2231259	2231735	Y	-	M	99	1	12--34	mito=12.5	related to ubiquinol--cytochrome-c reductase assembly factor	pfam07960	0	0	-
FGSG_08765	2	2558710	2559264	Y	-	M	128	1	5--22	extr=16	hypothetical protein	pfam09770	0	0	3
FGSG_08824	2	2800381	2801880	Y	-	M	476	0	--	extr=22	related to berberine bridge enzyme	pfam01565,pfam08031	3	0.63	2
FGSG_08825	2	2802409	2803370	Y	-	M	238	0	--	extr=19	conserved hypothetical protein	pfam01738	1	0.42	2
FGSG_08832	2	2828179	2829079	Y	-	M	249	1	12--34	cyto=6.5	hypothetical protein	-	1	0.4	-
FGSG_08843	2	2865401	2868040	Y	-	M	585	0	--	mito=11	probable phenylacetyl-CoA ligase	pfam00501	6	1.03	3
FGSG_08844	2	2868765	2871359	Y	-	M	847	0	--	cyto=23.5	conserved hypothetical protein	-	22	2.6	11
FGSG_08887	2	2999168	3001626	Y	-	M	764	0	--	extr=8	related to anaphase-promoting complex subunit 5	-	13	1.7	4
FGSG_08902	2	3043514	3044513	Y	-	M	284	1	12--31	extr=11	related to alpha-1,6-mannosyltransferase HOC1	pfam04488	1	0.35	2
FGSG_08905	2	3058160	3061176	Y	-	M	960	1	7--29	extr=7	related to C.elegans LIM homeobox protein	pfam10296	3	0.31	2
FGSG_08907	2	3075594	3076574	Y	-	M	275	0	--	extr=23	conserved hypothetical protein	-	3	1.09	2
FGSG_08908	2	3076703	3077844	Y	-	M	337	0	--	mito=11.5	conserved hypothetical protein	pfam02275	2	0.59	2
FGSG_08921	2	3134363	3134719	Y	-	M	68	1	15--32	mito=8	conserved hypothetical protein	-	0	0	-
FGSG_08958	4	7909169	7910215	Y	-	M	321	0	--	extr=21	conserved hypothetical protein	pfam01048	9	2.8	2
FGSG_08978	4	7861306	7861953	Y	-	M	199	0	--	extr=20	hypothetical protein	pfam07174	12	6.03	2
FGSG_08987	4	7835365	7835769	Y	-	M	103	0	--	extr=18	conserved hypothetical protein	-	6	5.83	-
FGSG_09013	4	7768285	7768677	Y	-	M	93	1	15--37	extr=14	hypothetical protein	-	1	1.08	-
FGSG_09032	4	7692411	7694084	Y	-	M	483	0	--	extr=18	conserved hypothetical protein	-	3	0.62	3
FGSG_09044	4	7664711	7666802	Y	-	M	597	1	9--31	cyto=8	conserved hypothetical protein	-	10	1.68	2
FGSG_09046	4	7657354	7660292	Y	-	M	649	0	--	extr=23	conserved hypothetical protein	pfam01425	4	0.62	2
FGSG_09066	4	7604290	7604588	Y	-	M	64	0	--	extr=24	conserved hypothetical protein	-	8	12.5	2
FGSG_09070	4	7593917	7594970	-	Y	M	317	0	--	extr=25	conserved hypothetical protein	-	17	5.36	2
FGSG_09071	4	7591573	7592831	Y	-	M	359	0	--	extr=26	conserved hypothetical protein	-	10	2.79	3
FGSG_09085	4	7556442	7559376	Y	-	M	798	0	--	extr=20	probable cellobiose dehydrogenase	pfam00732,pfam05199	11	1.38	3
FGSG_09086	4	7549410	7551189	Y	-	M	509	1	7--25	cyto=7	related to O-methylsterigmatocystin oxidoreductase	pfam00067	6	1.18	2
FGSG_09090	4	7543182	7543995	Y	-	M	191	0	--	extr=8	conserved hypothetical protein	-	9	4.71	2
FGSG_09093	4	7536304	7538418	Y	-	M	687	0	--	extr=21	related to galactose oxidase precursor	pfam09118	16	2.33	3
FGSG_09094	4	7535593	7536111	-	Y	M	152	0	--	extr=18	hypothetical protein	-	0	0	-
FGSG_09095	4	7533354	7534462	Y	-	M	326	0	--	mito=16.5	hypothetical protein	-	12	3.68	-
FGSG_09098	4	7523679	7524893	Y	-	M	277	1	17--36	extr=12	related to mannosyltransferase	pfam04488	2	0.72	-
FGSG_09099	4	7520285	7521908	Y	-	M	504	0	--	extr=26	related to triacylglycerol lipase V precursor	pfam00135,pfam07859	8	1.59	3
FGSG_09109	4	7497804	7498955	Y	-	M	368	0	--	extr=21	conserved hypothetical protein	pfam00150	4	1.09	2
FGSG_09118	4	7470899	7474527	Y	-	M	1137	0	--	extr=26	related to chitinase	pfam00704	42	3.69	4
FGSG_09126	4	7454473	7455318	Y	-	M	247	0	--	extr=15	conserved hypothetical protein	-	4	1.62	2
FGSG_09127	4	7453093	7453605	Y	-	M	97	0	--	extr=25	conserved hypothetical protein	-	8	8.25	-
FGSG_09132	4	7432933	7433729	Y	-	M	189	0	--	extr=26	conserved hypothetical protein	-	10	5.29	2
FGSG_09133	4	7432002	7432556	Y	-	M	126	0	--	plas=14	hypothetical protein	-	6	4.76	2
FGSG_09134	4	7427942	7430185	Y	-	M	681	0	--	extr=21	hypothetical protein	-	18	2.64	4
FGSG_09137	4	7417241	7419004	Y	-	M	516	0	--	extr=7	conserved hypothetical protein	pfam08386	10	1.94	3
FGSG_09142	4	7405824	7406858	Y	-	M	328	0	--	extr=22	conserved hypothetical protein	-	0	0	6
FGSG_09143	4	7403035	7405174	Y	-	M	565	1	13--35	extr=19	conserved hypothetical protein	pfam00144	4	0.71	2
FGSG_09145	4	7399451	7400920	Y	-	M	471	0	--	mito=13	conserved hypothetical protein	pfam01266	5	1.06	2
FGSG_09148	4	7390313	7391848	Y	-	M	490	0	--	extr=11	conserved hypothetical protein	pfam03577	2	0.41	3
FGSG_09159	4	7360252	7362101	Y	-	M	584	0	--	extr=11	related to periplasmic beta-glucosidase/beta-xylosidase precursor	pfam00933	3	0.51	2
FGSG_09181	4	7303237	7304907	Y	-	M	540	0	--	extr=22	related to triacylglycerol lipase II precursor	pfam00135,pfam07859	4	0.74	2
FGSG_09188	4	7281868	7282194	Y	-	M	88	0	--	cysk=21	conserved hypothetical protein	-	0	0	2
FGSG_09264	4	7064840	7066320	Y	-	M	452	0	--	mito=9	conserved hypothetical protein	pfam07859	10	2.21	2
FGSG_09272	4	7040875	7042434	-	Y	M	462	0	--	extr=22	related to L-sorbosone dehydrogenase	-	6	1.3	3
FGSG_09291	4	6966160	6967146	Y	-	M	313	0	--	extr=18	probable pectate lyase 1	pfam00544	1	0.32	2
FGSG_09293	4	6960070	6961173	-	Y	M	333	0	--	extr=23	conserved hypothetical protein	-	30	9.01	5
FGSG_09302	4	6928726	6929469	-	Y	M	227	0	--	extr=23	conserved hypothetical protein	-	4	1.76	3
FGSG_09307	4	6912732	6914533	Y	-	M	492	0	--	extr=19	conserved hypothetical protein	-	8	1.63	2
FGSG_09330	4	6837790	6838674	-	Y	M	274	0	--	extr=26	conserved hypothetical protein	-	4	1.46	4
FGSG_09340	4	6799156	6799773	Y	-	M	173	0	--	extr=16	conserved hypothetical protein	-	0	0	2
FGSG_09345	4	6772414	6773660	Y	-	M	355	0	--	extr=25	conserved hypothetical protein	-	10	2.82	3
FGSG_09351	4	6759261	6760894	Y	-	M	489	1	2--24	cyto=6.5	related to pisatin demethylase / cytochrome P450 monooxygenase	pfam00067	7	1.43	3
FGSG_09353	4	6754940	6756154	Y	-	M	386	0	--	extr=22	related to gEgh 16 protein	-	8	2.07	3
FGSG_09358	4	6740984	6741991	Y	-	M	284	0	--	extr=25	related to phosphatidylcholine-sterol acyltransferase precursor	pfam00657	2	0.7	2
FGSG_09362	4	6733115	6734746	Y	-	M	501	0	--	cyto=21	probable protein disulfide isomerase-related protein A	pfam00085	6	1.2	2
FGSG_09373	4	6703067	6704605	Y	-	M	495	1	7--29	extr=10	related to soluble fumarate reductase (NADH)	pfam00890	1	0.2	2
FGSG_09378	4	6687112	6688278	Y	-	M	363	0	--	extr=11	related to cytochrome b-type NAD(P)H oxidoreductase	pfam00173	1	0.28	3
FGSG_09382	4	6673865	6675363	Y	-	M	422	0	--	extr=26	probable alkaline protease (oryzin)	pfam00082	0	0	2
FGSG_09390	4	6650318	6651610	Y	-	M	412	0	--	extr=26	related to circumsporozoite protein precursor	-	7	1.7	4
FGSG_09394	4	6638815	6642963	Y	-	M	1362	0	--	nucl=14.5	putative protein [EST hit]	-	6	0.44	8
FGSG_09396	4	6632845	6634304	Y	-	M	375	1	7--29	plas=19	conserved hypothetical protein	pfam00561	0	0	-
FGSG_09403	4	6617633	6618365	-	Y	M	185	0	--	extr=26	conserved hypothetical protein	-	12	6.49	3
FGSG_09425	4	6521046	6522495	Y	-	M	420	1	7--24	extr=14	related to mannosyltransferase	pfam03276,pfam04488,pfam07223,pfam09770,pfam09849	1	0.24	4
FGSG_09443	4	6442221	6442616	-	Y	M	114	0	--	extr=26	hypothetical protein	-	0	0	2
FGSG_09445	4	6436421	6438866	Y	-	M	751	0	--	extr=27	related to beta-1,3 exoglucanase precursor	-	11	1.46	3
FGSG_09475	4	6329259	6331217	Y	-	M	585	0	--	extr=26	conserved hypothetical protein	pfam03372	3	0.51	2
FGSG_09522	4	6181252	6183148	Y	-	M	544	1	5--27	extr=22	related to tyrosinase precursor	pfam00264	5	0.92	3
FGSG_09537	4	6125184	6125627	Y	-	M	119	1	5--27	nucl=9	conserved hypothetical protein	-	1	0.84	-
FGSG_09548	4	6095483	6096634	Y	-	M	332	0	--	cyto=12	conserved hypothetical protein	pfam00188	9	2.71	3
FGSG_09570	4	6011910	6012539	Y	-	M	151	0	--	extr=13	hypothetical protein	-	8	5.3	-
FGSG_09586	4	5949096	5949746	Y	-	M	161	0	--	extr=19	probable phosphatidylglycerol/phosphatidylinositol transfer protein	pfam02221	4	2.48	2
FGSG_09618	4	5824584	5824937	Y	-	M	87	1	15--37	extr=9	conserved hypothetical protein	-	2	2.3	-
FGSG_09623	4	5811673	5812331	-	Y	M	182	1	178--200	extr=22	conserved hypothetical protein	-	2	1.1	-
FGSG_09646	4	5738677	5740490	Y	-	M	552	0	--	extr=21	related to laccase precursor	pfam00394,pfam07731,pfam07732	7	1.27	2
FGSG_09648	4	5734240	5735733	-	Y	M	422	0	--	extr=21	related to DFG5 protein	pfam03663	7	1.66	2
FGSG_09649	4	5730791	5731745	-	Y	M	198	1	198--217	extr=15	conserved hypothetical protein	-	6	3.03	2
FGSG_09650	4	5728407	5729152	-	Y	M	210	1	5--27	extr=26	conserved hypothetical protein	-	4	1.9	2
FGSG_09670	4	5682853	5683758	Y	-	M	275	0	--	mito=20	conserved hypothetical protein	pfam07859	2	0.73	2
FGSG_09671	4	5679398	5681112	Y	-	M	496	1	20--42	extr=11	related to benzoate 4-monooxygenase cytochrome P450	pfam00067	11	2.22	2
FGSG_09695	4	5618967	5621278	Y	-	M	719	0	--	extr=15	conserved hypothetical protein	pfam00743	4	0.56	3
FGSG_09718	4	5517728	5518642	-	Y	M	264	0	--	extr=23	conserved hypothetical protein	-	12	4.55	4
FGSG_09742	4	5426193	5426891	Y	-	M	195	0	--	extr=19	conserved hypothetical protein	-	3	1.54	-
FGSG_09821	4	5166582	5167685	Y	-	M	314	0	--	extr=19	conserved hypothetical protein	-	1	0.32	2
FGSG_09826	4	5152263	5153418	Y	-	M	349	0	--	E.R.=7	conserved hypothetical protein	-	6	1.72	-
FGSG_09829	4	5141906	5144640	Y	-	M	655	0	--	nucl=11	related to NCA2 protein	pfam08637	1	0.15	3
FGSG_09841	4	5102688	5103331	Y	-	M	178	0	--	extr=10	conserved hypothetical protein	-	3	1.69	2
FGSG_09879	1	9030588	9031086	Y	-	M	32	1	15--37	extr=10	related to cytochrome-c oxidase chain VIIa	pfam09576	0	0	-
FGSG_09886	1	9051800	9052648	Y	-	M	240	0	--	cyto=10	conserved hypothetical protein	-	2	0.83	2
FGSG_09931	1	9189806	9191617	Y	-	M	557	1	13--30	golg=9	related to alpha-mannosidase IC (MNSIC)	pfam01532	5	0.9	2
FGSG_09949	1	9258239	9260547	Y	-	M	674	1	12--34	golg=10	conserved hypothetical protein	-	14	2.08	3
FGSG_09955	1	9275210	9275769	-	Y	M	150	0	--	extr=23	conserved hypothetical protein	-	8	5.33	2
FGSG_09980	1	9345516	9346968	-	Y	M	432	1	425--447	extr=23	probable beta(1-3)glucanosyltransferases	pfam03198	6	1.39	2
FGSG_10038	1	9581478	9582251	Y	-	M	236	1	7--29	cyto=8	conserved hypothetical protein	-	0	0	2
FGSG_10056	1	9637801	9638850	Y	-	M	103	0	--	mito=10	hypothetical protein	-	2	1.94	-
FGSG_10058	1	9649176	9649655	Y	-	M	69	0	--	mito=11	hypothetical protein	-	1	1.45	2
FGSG_10078	1	9711283	9712070	Y	-	M	216	0	--	mito=11.5	conserved hypothetical protein	-	0	0	2
FGSG_10082	1	9721661	9723544	Y	-	M	573	1	7--25	extr=23	conserved hypothetical protein	pfam07969	9	1.57	2
FGSG_10083	1	9723981	9725690	Y	-	M	546	0	--	nucl=16.5	hypothetical protein	pfam05109	6	1.1	4
FGSG_10089	1	9751745	9753049	-	Y	M	377	0	--	extr=11	related to sporulation-specific gene SPS2	-	4	1.06	6
FGSG_10112	1	9831664	9832186	Y	-	M	96	0	--	mito=7	hypothetical protein	-	2	2.08	-
FGSG_10125	1	9879549	9880075	-	Y	M	139	0	--	extr=20	probable clock-controlled protein 6 (CCG-6)	-	5	3.6	2
FGSG_10130	1	9902174	9904591	Y	-	M	702	1	7--29	mito=19	conserved hypothetical protein	pfam02463	0	0	3
FGSG_10135	1	9913637	9914500	-	Y	M	249	0	--	extr=27	putative protein [EST hit]	-	3	1.2	2
FGSG_10169	1	10025837	10027170	Y	-	M	424	0	--	extr=15	conserved hypothetical protein	-	13	3.07	2
FGSG_10176	1	10045627	10046931	-	Y	M	395	0	--	extr=22	conserved hypothetical protein	-	27	6.84	4
FGSG_10184	1	10061048	10062005	Y	-	M	269	0	--	extr=10	conserved hypothetical protein	-	6	2.23	-
FGSG_10204	1	10140089	10141122	Y	-	M	281	0	--	extr=17	conserved hypothetical protein	pfam05368	4	1.42	2
FGSG_10206	1	10145065	10145553	Y	-	M	146	0	--	extr=24	putative protein [EST hit]	-	8	5.48	2
FGSG_10212	1	10157772	10158248	Y	-	M	121	0	--	extr=21	probable SnodProt1 PRECURSOR	pfam07249	4	3.31	-
FGSG_10235	1	10216111	10217007	Y	-	M	281	0	--	cyto=12.5	related to rasp f 7 allergen	-	4	1.42	3
FGSG_10275	1	10344888	10346744	Y	-	M	585	1	17--39	golg=7	related to capsular associated protein (CAP10)	-	6	1.03	2
FGSG_10287	1	10392906	10395058	Y	-	M	679	0	--	extr=12	conserved hypothetical protein	pfam00144	5	0.74	2
FGSG_10294	1	10410397	10410873	Y	-	M	103	1	7--29	extr=13	hypothetical protein	-	3	2.91	-
FGSG_10316	1	10456859	10457676	Y	-	M	233	0	--	extr=26	conserved hypothetical protein	-	4	1.72	2
FGSG_10333	1	10500318	10501891	Y	-	M	440	1	17--39	extr=11	hypothetical protein	-	6	1.36	-
FGSG_10341	1	10523169	10523813	-	Y	M	193	0	--	extr=27	putative protein [EST hit]	-	5	2.59	-
FGSG_10343	1	10526998	10529044	Y	-	M	592	0	--	extr=16	related to tripeptidyl-peptidase I	pfam09286	6	1.01	2
FGSG_10357	1	10590246	10592861	Y	-	M	849	0	--	extr=19	hypothetical protein	-	13	1.53	11
FGSG_10395	1	10708323	10710237	Y	-	M	577	0	--	extr=15	related to laccase precursor	pfam00394,pfam07731,pfam07732	5	0.87	3
FGSG_10411	1	10762089	10763494	Y	-	M	418	0	--	extr=13	probable endo-1,4-beta-xylanase	pfam00331	6	1.44	3
FGSG_10418	1	10775825	10777128	Y	-	M	372	1	12--29	golg=10	conserved hypothetical protein	pfam05637	6	1.61	2
FGSG_10435	1	10817877	10823271	Y	-	M	1746	0	--	extr=27	conserved hypothetical protein	pfam01034,pfam01822,pfam03154,pfam03935,pfam03999,pfam04415,pfam04484,pfam04683,pfam05109,pfam05110,pfam05539,pfam05642,pfam05792,pfam05955,pfam06075,pfam06933,pfam07010,pfam07218,pfam07263,pfam08550,pfam08580,pfam08601,pfam08639,pfam08702,pfam08729,pfam09319,pfam09595,pfam09726,pfam09786,pfam10033	40	2.29	9
FGSG_10437	1	10827526	10828221	Y	-	M	204	1	4--23	extr=10	conserved hypothetical protein	-	6	2.94	3
FGSG_10451	1	10862695	10864283	Y	-	M	475	1	7--29	cyto=11	probable benzoate 4-monooxygenase cytochrome P450	pfam00067	5	1.05	2
FGSG_10495	1	10995895	10996819	Y	-	M	271	0	--	extr=22	putative protein [EST hit]	-	8	2.95	2
FGSG_10500	1	11019088	11020344	Y	-	M	397	0	--	extr=24	conserved hypothetical protein	pfam00070,pfam07992	5	1.26	2
FGSG_10504	1	11036051	11037182	Y	-	M	181	0	--	mito=9.5	hypothetical protein	-	1	0.55	2
FGSG_10509	1	11046362	11048160	Y	-	M	494	0	--	cyto_nucl=10	conserved hypothetical protein	-	10	2.02	2
FGSG_10525	1	11115153	11116451	Y	-	M	384	0	--	extr=24	related to subtilisin-like serine protease	pfam00082,pfam05922	3	0.78	2
FGSG_10543	1	11174596	11175291	Y	-	M	211	0	--	extr=18	hypothetical protein	-	7	3.32	-
FGSG_10551	1	11226864	11227688	Y	-	M	255	0	--	extr=23	hypothetical protein	pfam09044	12	4.71	3
FGSG_10554	1	11233249	11233981	Y	-	M	180	0	--	extr=19	hypothetical protein	-	9	5	2
FGSG_10559	1	11247432	11248474	Y	-	M	292	0	--	extr=12	conserved hypothetical protein	-	8	2.74	2
FGSG_10560	1	11249872	11251564	-	Y	M	234	0	--	extr=17	hypothetical protein	-	5	2.14	2
FGSG_10561	1	11251693	11256302	Y	-	M	1459	0	--	extr=24	related to RF2 protein	pfam00704	46	3.15	3
FGSG_10562	1	11257206	11258066	Y	-	M	265	0	--	plas=7	conserved hypothetical protein	-	7	2.64	2
FGSG_10563	1	11258977	11260077	Y	-	M	346	0	--	extr=17	conserved hypothetical protein	-	16	4.62	6
FGSG_10571	1	11295413	11297236	Y	-	M	496	1	5--22	mito=6	related to O-methylsterigmatocystin oxidoreductase	pfam00067	4	0.81	2
FGSG_10585	1	11338672	11339175	Y	-	M	149	0	--	cyto=18	hypothetical protein	-	18	12.08	3
FGSG_10587	1	11343010	11345946	Y	-	M	747	0	--	extr=20	related to peroxisomal amine oxidase (copper-containing)	pfam01179,pfam09248	5	0.67	3
FGSG_10592	1	11356782	11357215	Y	-	M	106	0	--	extr=21	conserved hypothetical protein	-	6	5.66	-
FGSG_10594	1	11360352	11360948	Y	-	M	166	0	--	extr=24	hypothetical protein	-	3	1.81	3
FGSG_10595	1	11361290	11362502	Y	-	M	372	0	--	extr=27	related to alkaline protease (oryzin)	pfam00082,pfam05922	1	0.27	3
FGSG_10598	1	11369104	11369703	-	Y	M	180	0	--	extr=21	conserved hypothetical protein	-	4	2.22	3
FGSG_10603	1	11382607	11383083	Y	-	M	137	0	--	extr=16	putative protein [EST hit]	-	8	5.84	2
FGSG_10609	1	11398443	11400312	Y	-	M	511	0	--	extr=23	related to 6-hydroxy-d-nicotine oxidase	pfam01565	3	0.59	2
FGSG_10611	1	11405628	11407337	Y	-	M	467	0	--	extr=25	related to 6-hydroxy-d-nicotine oxidase	pfam01565	3	0.64	2
FGSG_10615	1	11414411	11417263	Y	-	M	769	0	--	extr=23	related to beta-glucosidase precursor	pfam00933,pfam01915	6	0.78	4
FGSG_10618	1	11428531	11429095	Y	-	M	80	1	15--37	extr=21	hypothetical protein	-	8	10	-
FGSG_10622	1	11439391	11439910	Y	-	M	98	0	--	extr=26	conserved hypothetical protein	pfam08881	5	5.1	-
FGSG_10625	1	11443700	11444609	Y	-	M	203	0	--	mito=11.5	hypothetical protein	-	4	1.97	-
FGSG_10631	1	11466622	11468330	Y	-	M	485	0	--	extr=14	related to 6-hydroxy-d-nicotine oxidase	pfam01565	4	0.82	2
FGSG_10634	1	11482194	11483010	Y	-	M	214	0	--	extr=17	related to cutinase 1 precursor	pfam01083	4	1.87	2
FGSG_10651	1	11520563	11522042	Y	-	M	454	0	--	extr=14	conserved hypothetical protein	-	6	1.32	2
FGSG_10656	1	11532806	11534642	Y	-	M	533	0	--	extr=20	related to OrfH - unknown, trichothecene gene cluster	-	2	0.38	6
FGSG_10670	1	11564188	11564991	Y	-	M	207	0	--	extr=21	probable acetylxylan esterase precursor	pfam01083	10	4.83	2
FGSG_10675	1	11572532	11573862	Y	-	M	386	0	--	extr=23	related to lactonohydrolase	pfam08450	3	0.78	3
FGSG_10676	1	11574181	11577353	Y	-	M	995	0	--	extr=24	conserved hypothetical protein	pfam05792,pfam10528	4	0.4	17
FGSG_10677	1	11578174	11581057	Y	-	M	771	0	--	extr=20	related to peroxisomal amine oxidase (copper-containing)	pfam01179,pfam09248	4	0.52	3
FGSG_10695	1	11622829	11624501	Y	-	M	417	1	5--27	extr=10	related to isotrichodermin C-15 hydroxylase (cytochrome P-450 monooxygenase CYP65A1)	pfam00067	5	1.2	-
FGSG_10708	1	11663265	11664892	Y	-	M	422	0	--	extr=17	related to exopolygalacturonase	pfam00295	9	2.13	2
FGSG_10712	1	11671351	11672587	Y	-	M	378	0	--	extr=22	related to alkaline protease (oryzin)	pfam00082,pfam05922	1	0.26	3
FGSG_10713	1	11672631	11674431	Y	-	M	537	0	--	extr=26	related to triacylglycerol lipase V precursor	pfam00135	4	0.74	3
FGSG_10729	3	5409171	5410611	Y	-	M	408	0	--	extr=20	probable endochitinase	pfam00704	2	0.49	4
FGSG_10735	3	5422589	5422945	Y	-	M	77	0	--	extr=11	related to serine proteinase inhibitor IA-2	-	1	1.3	-
FGSG_10751	3	5467075	5468203	Y	-	M	137	0	--	plas=13	hypothetical protein	-	3	2.19	-
FGSG_10759	3	5500053	5501703	-	Y	M	498	1	7--29	extr=22	conserved hypothetical protein	pfam09949	2	0.4	3
FGSG_10761	3	5510693	5511739	Y	-	M	331	0	--	extr=12	related to lustrin A	-	5	1.51	5
FGSG_10772	3	5555254	5555940	-	Y	M	209	0	--	extr=21	probable SED1 - abundant cell surface glycoprotein	-	6	2.87	4
FGSG_10784	3	5586338	5586725	Y	-	M	88	0	--	extr=14	conserved hypothetical protein	-	10	11.36	-
FGSG_10810	3	5677990	5678433	-	Y	M	128	0	--	extr=17	putative protein [EST hit]	-	0	0	2
FGSG_10818	3	5715361	5716768	Y	-	M	396	0	--	extr=14	related to aspartic proteinase precursor	pfam00026	2	0.51	2
FGSG_10842	3	5798194	5800161	Y	-	M	621	1	20--42	extr=12	conserved hypothetical protein	-	5	0.81	2
FGSG_10891	3	5964974	5967069	Y	-	M	532	0	--	extr=9	conserved hypothetical protein	-	7	1.32	3
FGSG_10918	3	6051812	6053395	Y	-	M	462	1	7--29	extr=13	conserved hypothetical protein	-	10	2.16	4
FGSG_10922	3	6062127	6063071	Y	-	M	281	0	--	extr=16	conserved hypothetical protein	-	7	2.49	2
FGSG_10955	3	6151266	6152578	Y	-	M	131	0	--	mito=13.5	hypothetical protein	-	0	0	-
FGSG_10959	3	6160821	6161432	Y	-	M	185	1	4--26	extr=8	conserved hypothetical protein	-	4	2.16	-
FGSG_10972	3	6196309	6197439	Y	-	M	355	0	--	extr=25	hypothetical protein	-	5	1.41	6
FGSG_10982	3	6216872	6219211	Y	-	M	748	0	--	extr=19	related to dipeptidyl aminopeptidase B	pfam00326,pfam00930	0	0	2
FGSG_10985	3	6225754	6226997	Y	-	M	299	0	--	extr=16	hypothetical protein	-	7	2.34	3
FGSG_10986	3	6227059	6228889	Y	-	M	577	0	--	extr=18	related to alcohol oxidase	pfam00732,pfam05199	2	0.35	3
FGSG_10991	3	6274318	6275929	Y	-	M	482	1	12--34	extr=12	related to benzoate 4-monooxygenase cytochrome P450	pfam00067	5	1.04	-
FGSG_10998	3	6293445	6295028	Y	-	M	473	0	--	extr=23	related to 6-hydroxy-D-nicotine oxidase	pfam01565,pfam08031	4	0.85	2
FGSG_10999	3	6296829	6297630	Y	-	M	212	0	--	extr=24	endo-1,4-beta-xylanase	pfam00457	1	0.47	3
FGSG_11006	3	6312937	6315455	Y	-	M	716	0	--	extr=25	probable glucan endo-1,3-beta-glucosidase bgn13.1 precursor	-	8	1.12	3
FGSG_11008	3	6322021	6323946	Y	-	M	623	0	--	extr=24	related to choline dehydrogenase	pfam00732,pfam05199	4	0.64	3
FGSG_11009	3	6324205	6325998	Y	-	M	573	0	--	extr=12	conserved hypothetical protein	-	1	0.17	2
FGSG_11011	3	6330973	6332100	Y	-	M	342	0	--	extr=27	probable PGU1 - Endo-polygalacturonase	pfam00295	9	2.63	6
FGSG_11032	3	6407069	6409111	Y	-	M	664	0	--	extr=27	galactose oxidase precursor [GAO]	pfam00754,pfam09118	6	0.9	3
FGSG_11033	3	6410591	6411021	Y	-	M	90	0	--	extr=26	conserved hypothetical protein	-	2	2.22	2
FGSG_11036	3	6420189	6421082	Y	-	M	259	0	--	extr=27	related to esterase D	pfam00326,pfam03664	7	2.7	2
FGSG_11037	3	6423234	6424050	Y	-	M	220	0	--	extr=27	probable endoglucanase I precursor	pfam01670	2	0.91	4
FGSG_11046	3	6439183	6439878	Y	-	M	211	0	--	extr=20	conserved hypothetical protein	-	4	1.9	2
FGSG_11047	3	6440774	6441252	Y	-	M	91	0	--	extr=22	hypothetical protein	-	8	8.79	2
FGSG_11048	3	6441653	6442705	Y	-	M	331	0	--	extr=27	probable arabinogalactan endo-1,4-beta-galactosidase	pfam07745	2	0.6	3
FGSG_11049	3	6445200	6446229	Y	-	M	290	0	--	extr=16	probable acetylxylan esterase	pfam00326,pfam10503	5	1.72	4
FGSG_11052	3	6451387	6452134	Y	-	M	212	0	--	extr=24	hypothetical protein	-	2	0.94	2
FGSG_11066	3	6481604	6483034	Y	-	M	431	0	--	extr=23	related to beta-mannanase	pfam00150,pfam00734	6	1.39	3
FGSG_11072	3	6501877	6502830	Y	-	M	260	0	--	extr=16	hypothetical protein	-	6	2.31	2
FGSG_11077	3	6515938	6516537	Y	-	M	176	1	7--29	extr=24	hypothetical protein	-	10	5.68	-
FGSG_11078	3	6516860	6517838	Y	-	M	296	0	--	extr=17	conserved hypothetical protein	pfam04909	1	0.34	2
FGSG_11081	3	6522445	6523849	Y	-	M	398	0	--	extr=11	conserved hypothetical protein	-	5	1.26	2
FGSG_11085	3	6530839	6532125	Y	-	M	408	0	--	mito=12	hypothetical protein	-	2	0.49	4
FGSG_11086	3	6533364	6534338	Y	-	M	304	0	--	E.R.=8	hypothetical protein	-	5	1.64	2
FGSG_11094	3	6552042	6552900	Y	-	M	215	0	--	extr=24	probable pectate lyase	pfam03211	14	6.51	2
FGSG_11095	3	6553527	6554642	Y	-	M	316	0	--	extr=20	related to carbonic anhydrase	pfam00194	3	0.95	2
FGSG_11097	3	6561588	6564440	Y	-	M	882	0	--	extr=24	related to glyoxal oxidase precursor	pfam01822,pfam07250,pfam09118	29	3.29	3
FGSG_11100	3	6575712	6577222	Y	-	M	408	0	--	extr=9	related to hydroxylase	pfam01494	3	0.74	3
FGSG_11101	3	6578618	6580299	Y	-	M	455	0	--	extr=26	hypothetical protein	-	15	3.3	2
FGSG_11106	3	6589231	6590356	Y	-	M	301	0	--	extr=20	related to monophenol monooxygenase (tyrosinase)	pfam00264	6	1.99	3
FGSG_11112	3	6603030	6604119	Y	-	M	332	0	--	extr=19	related to lipase/acylhydrolase	pfam00657	2	0.6	-
FGSG_11113	3	6604935	6606473	Y	-	M	447	0	--	golg=6	probable oxalate decarboxylase	pfam00190,pfam07883	0	0	2
FGSG_11125	3	6639381	6641046	-	Y	M	520	0	--	extr=11	conserved hypothetical protein	pfam00246	0	0	2
FGSG_11129	3	6649259	6650434	Y	-	M	338	1	5--27	plas=13	conserved hypothetical protein	pfam00106	4	1.18	-
FGSG_11135	3	6664925	6665378	Y	-	M	82	0	--	extr=13	conserved hypothetical protein	-	6	7.32	-
FGSG_11136	3	6665560	6666914	Y	-	M	406	0	--	extr=24	hypothetical protein	-	6	1.48	4
FGSG_11143	3	6679239	6681227	Y	-	M	641	0	--	extr=23	conserved hypothetical protein	-	4	0.62	3
FGSG_11154	3	6715874	6716650	Y	-	M	219	1	21--43	extr=14	hypothetical protein	-	5	2.28	-
FGSG_11156	3	6719244	6720299	Y	-	M	330	0	--	extr=27	hypothetical protein	-	19	5.76	4
FGSG_11160	3	6729218	6730756	-	Y	M	473	0	--	plas=8	related to YPS1 - aspergillopepsin	pfam00026	6	1.27	3
FGSG_11163	3	6735613	6736789	Y	-	M	307	0	--	extr=23	probable pectate lyase 1	pfam00544	3	0.98	3
FGSG_11164	3	6739207	6740067	Y	-	M	235	0	--	extr=27	probable trypsin precursor	pfam00089	6	2.55	3
FGSG_11166	3	6744228	6745430	Y	-	M	379	0	--	extr=20	hypothetical protein	-	14	3.69	3
FGSG_11169	3	6752011	6753841	Y	-	M	526	0	--	extr=21	related to alpha-galactosidase precursor	pfam02065	7	1.33	4
FGSG_11170	3	6754095	6756620	Y	-	M	704	0	--	extr=19	conserved hypothetical protein	pfam05592	4	0.57	2
FGSG_11184	3	6791151	6792511	Y	-	M	399	0	--	extr=19	conserved hypothetical protein	-	5	1.25	2
FGSG_11190	3	6805024	6805533	Y	-	M	113	0	--	extr=27	probable ribonuclease T1	pfam00545	4	3.54	-
FGSG_11191	3	6805889	6806787	Y	-	M	264	0	--	cyto=13	related to endo alpha-1,4 polygalactosaminidase precusor	pfam03537	6	2.27	2
FGSG_11204	3	6844459	6845457	Y	-	M	311	0	--	extr=20	conserved hypothetical protein	-	0	0	2
FGSG_11205	3	6847327	6847805	Y	-	M	122	0	--	extr=25	probable SnodProt1 precursor	pfam07249	4	3.28	2
FGSG_11206	3	6848770	6850401	Y	-	M	456	0	--	extr=25	conserved hypothetical protein	pfam06742,pfam06863	3	0.66	3
FGSG_11208	3	6857812	6860117	Y	-	M	719	0	--	extr=26	conserved hypothetical protein	-	1	0.14	4
FGSG_11225	3	6916258	6916653	Y	-	M	94	0	--	extr=23	conserved hypothetical protein	-	8	8.51	2
FGSG_11227	3	6919458	6920903	Y	-	M	445	0	--	extr=25	related to lipase B precursor	-	4	0.9	2
FGSG_11228	3	6922072	6924090	Y	-	M	636	0	--	extr=20	related to choline dehydrogenase	pfam00732,pfam01266,pfam05199	2	0.31	2
FGSG_11229	3	6927604	6928329	Y	-	M	219	0	--	extr=21	related to acetylxylan esterase	pfam00657	0	0	2
FGSG_11231	3	6930391	6931603	Y	-	M	356	1	5--23	extr=19	conserved hypothetical protein	pfam03473,pfam03476	6	1.69	2
FGSG_11232	3	6932705	6934129	Y	-	M	455	0	--	extr=21	conserved hypothetical protein	pfam00890,pfam01266,pfam01593,pfam03486,pfam07992	1	0.22	2
FGSG_11236	3	6945520	6947513	Y	-	M	611	0	--	extr=21	related to non-hemolytic phospholipase C precursor	pfam04185	7	1.15	3
FGSG_11238	3	6954054	6955841	Y	-	M	578	0	--	extr=26	hypothetical protein	-	25	4.33	5
FGSG_11239	3	6974918	6975846	Y	-	L	245	0	--	plas=15	related to potassium channel	pfam07885	4	1.63	2
FGSG_11249	3	7009962	7011394	Y	-	M	394	0	--	extr=20	related to carboxypeptidase A	pfam00246	4	1.02	2
FGSG_11252	3	7017731	7019263	Y	-	M	494	0	--	nucl=8	conserved hypothetical protein	-	7	1.42	3
FGSG_11254	3	7021500	7023329	Y	-	M	584	0	--	extr=16	related to putative alpha-L-fucosidase precursor	pfam01120	2	0.34	3
FGSG_11257	3	7030134	7031307	Y	-	M	357	0	--	extr=15	conserved hypothetical protein	pfam04909	1	0.28	3
FGSG_11276	3	7089860	7091819	Y	-	M	618	0	--	extr=21	hypothetical protein	-	9	1.46	4
FGSG_11280	3	7098827	7099622	Y	-	M	229	0	--	extr=24	probable acetylesterase	pfam00657	0	0	-
FGSG_11292	3	7126466	7127443	-	Y	M	303	5	34--56 159--178 183--205 269--288 298--320	plas=20	conserved hypothetical protein	-	3	0.99	2
FGSG_11296	3	7139093	7140284	Y	-	M	363	0	--	extr=25	conserved hypothetical protein	-	3	0.83	2
FGSG_11299	3	7145577	7146737	Y	-	M	352	1	7--29	extr=10	related to acetyl-hydrolase	pfam07859	5	1.42	2
FGSG_11304	3	7155949	7157198	Y	-	M	363	0	--	extr=27	related to endo-1,4-beta-xylanase	pfam00331,pfam00734	6	1.65	2
FGSG_11306	3	7160504	7164608	Y	-	M	1211	0	--	extr=10	conserved hypothetical protein	-	0	0	21
FGSG_11314	3	7178801	7180954	Y	-	M	683	0	--	extr=13	hypothetical protein	pfam05792	7	1.02	5
FGSG_11315	3	7183462	7184774	Y	-	M	402	0	--	extr=21	conserved hypothetical protein	-	5	1.24	4
FGSG_11318	3	7188340	7188801	Y	-	M	135	0	--	extr=25	related to RF2 protein	-	4	2.96	-
FGSG_11326	3	7202547	7204345	Y	-	M	560	0	--	extr=18	probable glucan 1,4-alpha-glucosidase	pfam00686,pfam00723	8	1.43	3
FGSG_11348	3	7267718	7268998	Y	-	M	376	0	--	extr=22	conserved hypothetical protein	pfam10282	3	0.8	3
FGSG_11360	3	7292597	7293406	Y	-	M	249	0	--	extr=20	conserved hypothetical protein	-	2	0.8	3
FGSG_11361	3	7294029	7295045	Y	-	M	313	1	7--29	extr=26	conserved hypothetical protein	pfam00561	2	0.64	2
FGSG_11366	3	7309668	7311206	Y	-	M	426	0	--	extr=24	conserved hypothetical protein	pfam04616	4	0.94	2
FGSG_11373	3	7336368	7336884	Y	-	M	116	0	--	extr=17	hypothetical protein	-	8	6.9	-
FGSG_11379	3	7349574	7350950	Y	-	M	442	0	--	extr=19	hypothetical protein	-	9	2.04	8
FGSG_11386	3	7369128	7370906	Y	-	M	516	0	--	extr=27	related to triacylglycerol lipase II precursor	pfam00135	9	1.74	2
FGSG_11389	3	7375368	7377105	Y	-	M	501	0	--	mito=9	related to O-methylsterigmatocystin oxidoreductase	pfam00067	5	1	2
FGSG_11399	3	7406046	7407793	Y	-	M	489	0	--	extr=17	related to oxidoreductase	pfam01565	4	0.82	2
FGSG_11405	3	7426326	7427658	Y	-	M	360	1	7--29	cyto=21.5	related to alkaline protease (oryzin)	pfam00082,pfam05922	1	0.28	3
FGSG_11406	3	7427880	7429253	Y	-	M	421	0	--	cyto=16.5	conserved hypothetical protein	-	5	1.19	2
FGSG_11418	3	7459141	7459626	Y	-	M	141	0	--	extr=14	hypothetical protein	-	7	4.96	2
FGSG_11428	3	7490203	7491154	Y	-	M	274	0	--	extr=23	probable feruloyl esterase B precursor (subclass of the carboxylic acid esterases)	pfam10503	6	2.19	2
FGSG_11435	3	7508176	7509594	Y	-	M	455	0	--	extr=10	hypothetical protein	-	13	2.86	5
FGSG_11436	3	7512517	7513497	Y	-	M	309	0	--	extr=11	hypothetical protein	-	12	3.88	7
FGSG_11446	3	7534772	7536359	Y	-	M	491	0	--	extr=13	conserved hypothetical protein	pfam07632	1	0.2	2
FGSG_11467	3	7591227	7592456	Y	-	M	341	1	13--35	extr=14	conserved hypothetical protein	pfam05637	4	1.17	-
FGSG_11468	3	7593320	7594342	Y	-	M	322	0	--	extr=16	probable alpha-N-arabinofuranosidase / alpha-L-arabinofuranosidase	pfam04616	1	0.31	3
FGSG_11472	3	7600046	7602726	Y	-	M	858	0	--	extr=24	probable subtilisin-like serine protease	pfam00082,pfam02225,pfam06280	8	0.93	3
FGSG_11487	3	7641214	7642250	Y	-	M	312	0	--	extr=19	related to endo-1,4-beta-xylanase	pfam00331	2	0.64	3
FGSG_11488	3	7646577	7647533	Y	-	M	299	0	--	extr=26	related to cellulose binding protein CEL1	pfam03443	5	1.67	2
FGSG_11490	3	7657524	7658120	Y	-	M	157	0	--	extr=25	conserved hypothetical protein	-	1	0.64	-
FGSG_11493	3	7664169	7665026	Y	-	M	249	0	--	extr=19	conserved hypothetical protein	pfam05630	6	2.41	2
FGSG_11496	3	7671403	7672160	Y	-	M	211	0	--	extr=18	conserved hypothetical protein	-	8	3.79	3
FGSG_11497	3	7672979	7675256	-	Y	M	592	1	506--528	extr=14	conserved hypothetical protein	-	4	0.68	4
FGSG_11502	3	7685704	7686683	Y	-	M	291	0	--	mito=7	conserved hypothetical protein	pfam08892	5	1.72	2
FGSG_11513	2	8890713	8891486	Y	-	M	172	1	7--29	extr=24	hypothetical protein	-	2	1.16	2
FGSG_11516	2	8882415	8885056	Y	-	M	779	0	--	extr=22	conserved hypothetical protein	-	7	0.9	2
FGSG_11517	2	8879510	8880338	Y	-	M	166	0	--	extr=21	related to monophenol monooxygenase (tyrosinase)	pfam00264	3	1.81	2
FGSG_11528	2	8850865	8852193	Y	-	M	369	0	--	extr=22	related to monophenol monooxygenase (tyrosinase)	pfam00264	6	1.63	2
FGSG_11532	2	8843511	8845658	Y	-	M	610	0	--	extr=22	conserved hypothetical protein	-	3	0.49	2
FGSG_11540	2	8829264	8829927	Y	-	M	187	0	--	mito=15.5	hypothetical protein	-	5	2.67	2
FGSG_11546	2	8808886	8809826	Y	-	M	276	0	--	cyto_mito=9	hypothetical protein	-	8	2.9	2
FGSG_11548	2	8805649	8806485	Y	-	M	216	0	--	extr=25	related to acetylxylan esterase precursor	pfam01083	8	3.7	2
FGSG_11559	2	8778602	8781094	Y	-	M	775	0	--	extr=23	related to beta-glucosidase 1 precursor	pfam00933,pfam01915	8	1.03	2
FGSG_11564	2	8763610	8764072	Y	-	M	114	1	7--24	extr=11	hypothetical protein	-	8	7.02	2
FGSG_11577	2	8728616	8730000	Y	-	M	330	1	7--29	extr=18	putative protein [EST hit]	-	2	0.61	2
FGSG_11578	2	8723027	8727208	Y	-	M	1318	1	12--34	extr=25	related to acetylxylan esterase	pfam00657	21	1.59	11
FGSG_11602	1	8953327	8955088	Y	-	M	530	0	--	extr=22	probable brefeldin A resistance protein	pfam10281	1	0.19	6
FGSG_11604	1	8959321	8961113	Y	-	M	271	1	7--29	extr=22	related to cholinesterase precursor	pfam00135	3	1.11	-
FGSG_11629	2	3081230	3082927	Y	-	M	404	0	--	cyto=8	conserved hypothetical protein	pfam06437	4	0.99	3
FGSG_11630	2	3083573	3085902	Y	-	M	593	0	--	nucl=8	hypothetical protein	-	11	1.85	3
FGSG_11645	1	71888	73936	Y	-	M	659	0	--	extr=20	related to proteoglycan	-	10	1.52	6
FGSG_11647	1	75014	75364	Y	-	M	100	0	--	extr=22	hypothetical protein	-	8	8	-
FGSG_11648	1	87457	88759	Y	-	M	355	0	--	extr=24	conserved hypothetical protein	-	6	1.69	2
FGSG_11675	1	345487	346375	Y	-	M	259	0	--	extr=25	hypothetical protein	-	3	1.16	3
FGSG_11703	1	604000	612674	Y	-	M	2713	0	--	nucl=8	probable beige protein homolog	pfam02138	35	1.29	2
FGSG_11715	1	709124	710167	Y	-	M	307	0	--	extr=25	hypothetical protein	-	3	0.98	3
FGSG_11724	1	743036	744012	Y	-	M	279	1	12--31	extr=17	conserved hypothetical protein	-	4	1.43	2
FGSG_11736	1	832819	833739	Y	-	M	278	1	10--32	plas=8	related to nicotinate phosphoribosyltransferase	-	3	1.08	2
FGSG_11745	1	1034732	1036725	Y	-	M	619	0	--	extr=24	related to putative venom metalloproteinase jararhagin precursor	pfam00200,pfam01421	37	5.98	2
FGSG_11783	1	1779285	1779608	Y	-	M	89	0	--	cyto_nucl=8.833	hypothetical protein	-	2	2.25	-
FGSG_11910	1	3854761	3855529	Y	-	M	126	0	--	cyto=14	hypothetical protein	-	2	1.59	2
FGSG_11940	1	4524704	4525167	Y	-	M	115	0	--	extr=11	conserved hypothetical protein	pfam10270	0	0	-
FGSG_11970	1	5196805	5198131	Y	-	M	329	1	13--35	extr=23	conserved hypothetical protein	-	0	0	3
FGSG_11972	1	5275673	5276126	Y	-	M	96	0	--	plas=8	hypothetical protein	-	2	2.08	-
FGSG_11984	1	5573512	5574816	Y	-	M	407	1	5--27	plas=17	conserved hypothetical protein	-	5	1.23	2
FGSG_12009	1	5820531	5822125	Y	-	M	488	0	--	mito=11	conserved hypothetical protein	-	12	2.46	6
FGSG_12020	1	6022779	6023558	Y	-	M	215	0	--	extr=11	hypothetical protein	-	5	2.33	3
FGSG_12043	1	6495513	6496257	Y	-	M	205	1	5--27	extr=20	conserved hypothetical protein	-	0	0	2
FGSG_12047	1	6544608	6544880	Y	-	M	71	0	--	extr=20	probable endo-1,4-beta-xylanase A precursor	pfam00457	0	0	2
FGSG_12067	1	6914154	6915656	Y	-	M	479	0	--	extr=26	conserved hypothetical protein	pfam00561,pfam08386	10	2.09	3
FGSG_12081	1	7092430	7093169	Y	-	M	120	0	--	extr=25	hypothetical protein	-	1	0.83	-
FGSG_12082	1	7093891	7095619	Y	-	M	465	0	--	extr=15	related to 6-hydroxy-D-nicotine oxidase	pfam01565	6	1.29	2
FGSG_12104	1	7307706	7308071	Y	-	M	74	0	--	extr=11	hypothetical protein	-	5	6.76	-
FGSG_12106	1	7317693	7319410	Y	-	M	521	0	--	extr=13	related to ALO1 - D-arabinono-1,4-lactone oxidase	pfam01565	6	1.15	2
FGSG_12107	1	7320547	7321119	Y	-	M	173	0	--	extr=17	hypothetical protein	-	7	4.05	2
FGSG_12110	1	7331744	7332062	Y	-	M	47	0	--	extr=9	putative protein [EST hit]	-	0	0	-
FGSG_12119	1	7607719	7608777	Y	-	M	276	0	--	extr=23	conserved hypothetical protein	pfam00657	2	0.72	2
FGSG_12122	1	7682152	7682958	Y	-	M	188	0	--	extr=10	conserved hypothetical protein	-	5	2.66	2
FGSG_12123	1	7684001	7684711	-	Y	M	216	0	--	extr=23	conserved hypothetical protein	-	4	1.85	4
FGSG_12127	1	7727534	7728403	Y	-	M	206	0	--	extr=26	probable isoamyl alcohol oxidase	pfam01565	7	3.4	-
FGSG_12142	1	7923332	7925122	Y	-	M	578	0	--	extr=19	related to tripeptidyl-peptidase I	pfam09286	7	1.21	3
FGSG_12160	1	8309617	8310282	Y	-	M	170	0	--	extr=24	probable cel1 protein precursor	pfam03443	4	2.35	-
FGSG_12170	1	8463828	8464250	Y	-	M	117	0	--	mito=14.5	conserved hypothetical protein	-	2	1.71	2
FGSG_12175	1	8523491	8523808	Y	-	M	81	1	2--24	plas=14	hypothetical protein	-	1	1.23	-
FGSG_12178	1	8648613	8649932	Y	-	M	405	1	9--28	extr=18	hypothetical protein	-	2	0.49	3
FGSG_12206	2	8636342	8637802	Y	-	M	449	0	--	extr=20	conserved hypothetical protein	pfam00890,pfam03486	0	0	2
FGSG_12207	2	8633840	8634231	Y	-	M	95	0	--	cyto=11	hypothetical protein	-	0	0	4
FGSG_12210	2	8558258	8560101	Y	-	M	577	0	--	extr=24	hypothetical protein	-	13	2.25	4
FGSG_12214	2	8514818	8515203	Y	-	M	79	0	--	extr=27	hypothetical protein	-	10	12.66	2
FGSG_12229	2	8379456	8380223	Y	-	M	218	1	15--37	plas=7	hypothetical protein	-	1	0.46	3
FGSG_12249	2	8118475	8118796	Y	-	M	74	0	--	mito=22	hypothetical protein	-	6	8.11	-
FGSG_12251	2	8071501	8073463	Y	-	M	564	0	--	extr=19	probable arylsulfatase	pfam00884	7	1.24	3
FGSG_12256	2	7998074	7999254	Y	-	M	327	0	--	extr=24	related to 6-hydroxy-d-nicotine oxidase	pfam01565	4	1.22	2
FGSG_12259	2	7902376	7903078	Y	-	M	82	0	--	mito=9	hypothetical protein	-	4	4.88	-
FGSG_12298	2	7006825	7008202	Y	-	M	381	0	--	extr=14	hypothetical protein	-	11	2.89	2
FGSG_12300	2	7003768	7004343	Y	-	M	89	0	--	extr=20	hypothetical protein	-	5	5.62	2
FGSG_12321	2	6736396	6737168	Y	-	M	218	1	5--24	extr=19	conserved hypothetical protein	-	2	0.92	2
FGSG_12326	2	6720223	6721304	Y	-	M	325	0	--	extr=25	conserved hypothetical protein	-	6	1.85	2
FGSG_12337	2	6515032	6515547	Y	-	M	123	0	--	extr=20	hypothetical protein	-	0	0	-
FGSG_12369	2	6161686	6164220	Y	-	M	759	0	--	extr=22	probable catalase 2	pfam00141	5	0.66	3
FGSG_12390	2	5882573	5884772	Y	-	M	590	0	--	extr=22	related to alcohol oxidase	pfam00732,pfam05199	2	0.34	2
FGSG_12392	2	5811051	5811368	Y	-	M	79	0	--	mito=14	hypothetical protein	-	2	2.53	-
FGSG_12414	2	5433339	5433871	Y	-	M	120	0	--	extr=20	related to conidiation-specific protein CON-13	-	5	4.17	-
FGSG_12434	2	5099892	5101649	Y	-	M	564	0	--	extr=21	hypothetical protein	-	24	4.26	4
FGSG_12439	2	4996762	4998741	Y	-	M	638	0	--	extr=18	hypothetical protein	-	58	9.09	12
FGSG_12445	2	4969560	4970900	-	Y	M	411	0	--	extr=25	conserved hypothetical protein	pfam00149	6	1.46	3
FGSG_12461	2	4753770	4755959	Y	-	M	603	0	--	extr=16	related to beta-galactosidase	pfam00703,pfam02836,pfam02837	5	0.83	2
FGSG_12489	2	4432846	4434875	Y	-	M	523	1	7--29	extr=24	related to carboxylesterase	pfam00135,pfam07859	10	1.91	2
FGSG_12492	2	4400966	4402801	Y	-	M	509	0	--	extr=23	related to cell wall mannoprotein	pfam05109	4	0.79	6
FGSG_12499	2	4343316	4343645	Y	-	M	86	0	--	mito=12	hypothetical protein	-	2	2.33	-
FGSG_12502	2	4252930	4254325	Y	-	D	400	1	7--29	extr=23	hypothetical protein	-	10	2.5	-
FGSG_12504	2	4204060	4204571	Y	-	M	101	0	--	extr=18	hypothetical protein	-	7	6.93	-
FGSG_12508	2	4171840	4172990	Y	-	M	324	1	9--31	extr=13	conserved hypothetical protein	-	6	1.85	-
FGSG_12514	2	4106717	4107190	Y	-	M	101	0	--	extr=26	hypothetical protein	-	5	4.95	-
FGSG_12533	2	3926413	3928213	Y	-	M	381	0	--	mito=14.5	conserved hypothetical protein	-	0	0	2
FGSG_12534	2	3914605	3916224	Y	-	M	486	1	7--26	E.R.=9	related to pisatin demethylase / cytochrome P450 monooxygenase	pfam00067	5	1.03	2
FGSG_12544	2	3790014	3790744	Y	-	M	175	0	--	extr=25	related to proteinase R precursor	-	0	0	-
FGSG_12547	2	3778693	3779256	Y	-	M	150	0	--	extr=16	conserved hypothetical protein	-	2	1.33	2
FGSG_12548	2	3776027	3777613	Y	-	M	511	0	--	extr=23	related to feruloyl esterase B precursor	pfam07519	13	2.54	2
FGSG_12551	2	3746074	3747945	Y	-	M	599	0	--	extr=25	conserved hypothetical protein	pfam07944	7	1.17	2
FGSG_12554	2	3675909	3676295	Y	-	M	101	0	--	extr=26	hypothetical protein	-	7	6.93	-
FGSG_12557	2	3643275	3644087	-	Y	M	251	0	--	extr=21	hypothetical protein	-	10	3.98	2
FGSG_12591	3	98641	99568	Y	-	M	273	0	--	extr=20	conserved hypothetical protein	-	7	2.56	2
FGSG_12622	3	397248	398189	Y	-	M	275	0	--	extr=19	hypothetical protein	-	7	2.55	3
FGSG_12627	3	413208	415136	Y	-	M	327	0	--	extr=12	conserved hypothetical protein	pfam05729	5	1.53	2
FGSG_12644	3	481071	481550	Y	-	M	140	0	--	extr=20	hypothetical protein	-	7	5	3
FGSG_12649	3	570488	570967	Y	-	M	127	0	--	mito=11	conserved hypothetical protein	pfam06094	2	1.57	2
FGSG_12673	3	1026049	1026399	Y	-	M	88	0	--	mito=25	hypothetical protein	-	4	4.55	-
FGSG_12720	3	2000085	2001575	Y	-	M	264	0	--	mito=16	hypothetical protein	-	7	2.65	2
FGSG_12722	3	2003990	2004474	Y	-	M	125	0	--	nucl=9	hypothetical protein	-	6	4.8	2
FGSG_12737	3	2240935	2242722	Y	-	M	422	0	--	extr=6	related to benzoate 4-monooxygenase cytochrome P450	pfam00067	7	1.66	2
FGSG_12741	3	2388328	2389205	Y	-	M	258	0	--	extr=10	conserved hypothetical protein	-	4	1.55	3
FGSG_12779	3	3042380	3042843	Y	-	M	59	1	23--45	mito=7	hypothetical protein	-	1	1.69	-
FGSG_12780	3	3044554	3044761	Y	-	M	15	1	7--24	plas=7	hypothetical protein	-	0	0	-
FGSG_12792	3	3161547	3162264	-	Y	M	186	0	--	extr=22	hypothetical protein	-	9	4.84	2
FGSG_12801	3	3283811	3284305	Y	-	M	80	0	--	mito=9	conserved hypothetical protein	-	7	8.75	-
FGSG_12805	3	3290411	3290716	Y	-	M	81	0	--	cyto_nucl=8.5	hypothetical protein	-	3	3.7	-
FGSG_12807	3	3333400	3334258	Y	-	I	176	0	--	extr=22	hypothetical protein	-	3	1.7	-
FGSG_12816	3	3450146	3450775	Y	-	M	192	1	7--24	extr=13	conserved hypothetical protein	-	4	2.08	2
FGSG_12822	3	3515802	3516251	Y	-	M	123	1	7--29	mito=8	hypothetical protein	-	4	3.25	-
FGSG_12835	3	3657372	3658137	Y	-	M	146	0	--	extr=22	hypothetical protein	-	4	2.74	2
FGSG_12873	3	4408152	4408541	Y	-	M	107	0	--	extr=25	hypothetical protein	-	3	2.8	-
FGSG_12882	3	4543456	4543836	Y	-	M	101	0	--	nucl=11	hypothetical protein	-	2	1.98	2
FGSG_12912	3	5131833	5132231	Y	-	M	109	0	--	cyto=18.5	hypothetical protein	-	9	8.26	-
FGSG_12918	4	19432	21152	Y	-	M	499	0	--	extr=21	conserved hypothetical protein	-	24	4.81	6
FGSG_12938	4	441233	442216	-	Y	M	292	0	--	extr=19	related to TWF1 - twinfilin, an actin monomer sequestering protein	pfam01822	9	3.08	3
FGSG_12980	4	1017377	1017694	-	Y	M	81	3	10--32 44--66 81--103	plas=19	probable intracellular membrane protein involved in nucleoside transport	pfam01733	3	3.7	2
FGSG_12981	4	1037994	1038378	Y	-	M	93	1	10--32	extr=14	hypothetical protein	-	5	5.38	-
FGSG_12985	4	1093433	1099743	Y	-	M	1878	0	--	cyto=13	probable MOT1 - transcriptional accessory protein	pfam00176,pfam00271	23	1.22	2
FGSG_12998	4	1445885	1448246	Y	-	M	452	0	--	cyto=13	related to ankyrin	-	10	2.21	8
FGSG_13001	4	1458357	1459296	Y	-	M	155	0	--	extr=16	hypothetical protein	-	6	3.87	-
FGSG_13007	4	1546540	1547781	Y	-	M	353	1	7--29	extr=14	conserved hypothetical protein	-	1	0.28	2
FGSG_13021	4	1770228	1770773	Y	-	M	89	1	5--22	extr=15	hypothetical protein	-	2	2.25	-
FGSG_13067	4	2474879	2475209	Y	-	M	75	1	4--21	extr=16	hypothetical protein	-	0	0	-
FGSG_13134	4	3239373	3241259	Y	-	M	462	0	--	extr=14	conserved hypothetical protein	-	5	1.08	-
FGSG_13176	4	4108203	4109927	Y	-	M	491	0	--	plas=16	related to pisatin demethylase cytochrome P450	pfam00067	5	1.02	2
FGSG_13189	4	4213901	4215265	Y	-	M	426	0	--	extr=23	probable endo-1,4-beta-xylanase	pfam03422,pfam04616	5	1.17	3
FGSG_13198	4	4262012	4263263	Y	-	M	312	0	--	nucl=13	conserved hypothetical protein	-	6	1.92	2
FGSG_13205	4	4324683	4325659	Y	-	M	282	1	7--29	extr=12	conserved hypothetical protein	-	5	1.77	2
FGSG_13219	4	4472020	4473001	Y	-	M	231	0	--	extr=16	related to acetylxylan esterase	pfam00657	4	1.73	-
FGSG_13244	4	4822198	4822614	Y	-	M	102	0	--	mito=12	hypothetical protein	-	1	0.98	-
FGSG_13245	4	4843348	4844587	Y	-	M	347	0	--	extr=26	probable endoglucanase IV	pfam00734,pfam03443	9	2.59	2
FGSG_13270	2	3103264	3104274	Y	-	M	178	1	10--32	extr=20	hypothetical protein	-	7	3.93	-
FGSG_13275	2	2989439	2991066	Y	-	M	358	0	--	mito=12	conserved hypothetical protein	pfam00076	6	1.68	2
FGSG_13301	2	2556890	2557042	Y	-	M	26	1	7--29	extr=16	hypothetical protein	-	0	0	-
FGSG_13319	2	2249466	2251225	Y	-	M	363	0	--	nucl=10	related to transcriptional regulator atrx homolog	pfam00645	9	2.48	7
FGSG_13378	2	1136719	1137240	Y	-	M	79	1	15--37	mito=13	hypothetical protein	-	1	1.27	-
FGSG_13407	2	833847	836234	Y	-	M	771	0	--	extr=14	hypothetical protein	-	16	2.08	2
FGSG_13412	2	780791	781324	Y	-	M	158	0	--	extr=24	hypothetical protein	-	7	4.43	3
FGSG_13436	2	473662	474485	Y	-	M	226	0	--	extr=24	hypothetical protein	-	3	1.33	-
FGSG_13438	2	450704	451596	Y	-	M	220	0	--	mito=14.5	hypothetical protein	-	6	2.73	2
FGSG_13443	2	342465	342971	Y	-	M	114	0	--	extr=21	hypothetical protein	-	4	3.51	-
FGSG_13445	2	335982	337653	Y	-	M	476	1	7--29	cyto=10	probable benzoate 4-monooxygenase cytochrome P450	pfam00067	6	1.26	2
FGSG_13450	2	208265	210084	Y	-	M	574	0	--	extr=26	related to isoamyl alcohol oxidase	pfam01565,pfam08031	7	1.22	2
FGSG_13459	2	136803	138882	Y	-	M	520	0	--	mito=16.5	related to pisatin demethylase cytochrome P450	pfam00067	5	0.96	2
FGSG_13462	2	102096	102635	Y	-	M	145	1	13--35	extr=25	conserved hypothetical protein	-	7	4.83	-
FGSG_13464	2	85111	85383	Y	-	M	71	0	--	extr=16	conserved hypothetical protein	-	8	11.27	-
FGSG_13473	2	14179	17044	Y	-	M	864	0	--	plas=10	related to S. pombe trp-asp repeat containing protein	-	15	1.74	2
FGSG_13491	4	7843699	7844418	Y	-	M	167	1	4--26	mito=7	hypothetical protein	-	6	3.59	-
FGSG_13495	4	7823145	7824304	Y	-	M	198	0	--	mito=20	conserved hypothetical protein	-	7	3.54	2
FGSG_13505	4	7698521	7698913	Y	-	M	89	0	--	extr=27	putative protein [EST hit]	-	4	4.49	2
FGSG_13510	4	7624116	7626959	Y	-	M	912	0	--	extr=8	related to small s protein	-	16	1.75	3
FGSG_13515	4	7523025	7523469	Y	-	M	105	0	--	extr=24	hypothetical protein	-	1	0.95	2
FGSG_13524	4	7345536	7346038	Y	-	M	85	1	5--24	extr=10	hypothetical protein	-	1	1.18	-
FGSG_13576	4	6518303	6519006	Y	-	M	137	0	--	extr=13	hypothetical protein	-	1	0.73	2
FGSG_13583	4	6459160	6464980	Y	-	M	1862	0	--	extr=20	conserved hypothetical protein	-	0	0	25
FGSG_13592	4	6361414	6361764	Y	-	M	96	0	--	extr=8	conserved hypothetical protein	-	4	4.17	-
FGSG_13615	4	5760972	5761466	Y	-	M	145	0	--	extr=17	hypothetical protein	-	5	3.45	2
FGSG_13621	4	5703417	5704149	Y	-	M	193	1	7--26	extr=21	probable mannosyltransferase involved in N-linked and O-linked glycosylation	pfam01793	1	0.52	2
FGSG_13623	4	5694647	5695738	Y	-	M	342	0	--	cyto=9	related to LCP5 - U3 small nucleolar ribonucleoprotein involved in maturation of 18S rRNA	pfam04000	0	0	4
FGSG_13628	4	5567353	5567902	Y	-	M	89	0	--	extr=19	hypothetical protein	-	4	4.49	-
FGSG_13635	4	5427915	5428434	Y	-	M	90	0	--	cyto_nucl=12.5	hypothetical protein	-	4	4.44	-
FGSG_13638	4	5351302	5351787	Y	-	M	140	0	--	plas=10	conserved hypothetical protein	-	1	0.71	-
FGSG_13655	4	5159758	5161485	Y	-	M	518	0	--	extr=15	related to triacylglycerol lipase V precursor	pfam00135,pfam07859	8	1.54	2
FGSG_13670	1	9223588	9225986	Y	-	M	758	0	--	extr=14	conserved hypothetical protein	-	5	0.66	3
FGSG_13692	1	9570456	9572482	Y	-	M	478	0	--	extr=22	hypothetical protein	-	8	1.67	3
FGSG_13698	1	9682785	9683150	Y	-	M	98	1	10--29	mito=8	hypothetical protein	-	4	4.08	2
FGSG_13702	1	9764866	9767630	Y	-	M	751	0	--	plas=13	related to DEF1 - coordinates repair and RNA pol II proteolysis in response to DNA damage	pfam09770	8	1.07	4
FGSG_13709	1	9958531	9960147	Y	-	M	520	0	--	E.R.=8	related to cyclin-dependent kinase inhibitor 1c	pfam07174	16	3.08	8
FGSG_13712	1	10050181	10050707	Y	-	V	135	1	13--35	extr=12	hypothetical protein	-	2	1.48	-
FGSG_13720	1	10192047	10192455	Y	-	M	98	0	--	extr=12	hypothetical protein	-	4	4.08	-
FGSG_13739	1	10488700	10490189	Y	-	M	433	1	12--29	extr=8	related to pisatin demethylase / cytochrome P450 monooxygenase	pfam00067	5	1.15	2
FGSG_13747	1	10594245	10594436	Y	-	M	44	0	--	mito=9	hypothetical protein	-	0	0	-
FGSG_13757	1	10802729	10803816	Y	-	M	288	0	--	cyto_nucl=8.833	hypothetical protein	-	4	1.39	-
FGSG_13762	1	10867722	10868859	Y	-	M	277	0	--	cyto=6.5	hypothetical protein	-	1	0.36	-
FGSG_13769	1	10958508	10958877	Y	-	M	88	0	--	nucl=10	hypothetical protein	-	3	3.41	-
FGSG_13770	1	10959496	10959939	Y	-	M	123	0	--	nucl=7	hypothetical protein	-	8	6.5	2
FGSG_13774	1	11010552	11011038	Y	-	M	93	0	--	extr=10	hypothetical protein	-	1	1.08	-
FGSG_13782	1	11173631	11173975	Y	-	M	76	0	--	extr=17	putative protein [EST hit]	-	8	10.53	-
FGSG_13804	1	11525869	11526057	Y	-	M	16	1	12--34	plas=14	hypothetical protein	-	0	0	-
FGSG_13834	3	6862570	6864870	Y	-	M	747	0	--	extr=17	related to bromodomain protein BDF1	pfam00544,pfam00734	22	2.95	10
FGSG_13840	3	6811499	6813301	Y	-	M	543	0	--	extr=22	probable isoamyl alcohol oxidase	pfam01565,pfam08031	8	1.47	2
FGSG_13849	3	6681454	6681835	Y	-	M	86	0	--	extr=16	conserved hypothetical protein	-	10	11.63	-
FGSG_13863	3	6429619	6429798	Y	-	M	12	1	4--26	plas=11	hypothetical protein	-	0	0	-
FGSG_13876	3	6317600	6318451	Y	-	M	262	0	--	extr=26	conserved hypothetical protein	-	4	1.53	2
FGSG_13882	3	6149644	6150700	Y	-	M	113	0	--	cyto_nucl=8	hypothetical protein	-	2	1.77	-
FGSG_13883	3	6146924	6149209	Y	-	M	740	0	--	extr=19	conserved hypothetical protein	pfam00728	2	0.27	3
FGSG_13910	3	5746148	5746294	Y	-	M	16	1	7--29	extr=11	hypothetical protein	pfam10215	0	0	-
FGSG_13912	3	5697428	5698964	Y	-	M	471	1	5--27	cyto=11.5	conserved hypothetical protein	-	5	1.06	2
FGSG_13917	3	5655757	5656213	Y	-	M	77	0	--	mito=20	hypothetical protein	-	2	2.6	-
FGSG_13924	3	5458462	5459193	Y	-	M	223	0	--	extr=25	conserved hypothetical protein	-	1	0.45	3
FGSG_13940	3	7644810	7645208	Y	-	M	114	0	--	extr=14	hypothetical protein	-	10	8.77	-
FGSG_13947	3	7585392	7586375	-	Y	M	308	0	--	extr=25	related to cell wall glycoprotein	-	16	5.19	4
FGSG_13952	3	7538553	7538981	Y	-	M	85	0	--	mito=15	conserved hypothetical protein	-	10	11.76	2
FGSG_13955	3	7528703	7530151	-	Y	M	407	0	--	extr=24	hypothetical protein	-	6	1.47	2
FGSG_13956	3	7525193	7526149	Y	-	M	302	0	--	extr=10	conserved hypothetical protein	-	2	0.66	2
FGSG_13958	3	7495673	7497006	Y	-	M	389	0	--	extr=24	conserved hypothetical protein	-	8	2.06	4
FGSG_13963	3	7445922	7446887	Y	-	M	290	1	5--27	cyto=9.5	related to 3-hydroxybutyryl-CoA dehydrogenase	pfam00725,pfam02737	3	1.03	-
FGSG_13970	3	7412844	7413545	Y	-	M	165	0	--	cyto=17	related to ankyrin	-	1	0.61	2
FGSG_13974	3	7363569	7364000	Y	-	M	123	0	--	plas=7	hypothetical protein	-	0	0	-
FGSG_13981	3	7292040	7292435	Y	-	M	110	0	--	mito=16	related to feruloyl esterase B precursor	pfam07883	0	0	-
FGSG_13992	3	7118442	7119722	Y	-	M	335	0	--	extr=25	related to peroxisomal short-chain alcohol dehydrogenase	pfam00106,pfam08659	7	2.09	-
FGSG_13998	3	7048912	7050333	Y	-	M	426	0	--	plas=9	hypothetical protein	-	7	1.64	3
FGSG_14010	2	8909098	8910021	Y	-	M	167	0	--	cyto=9.5	conserved hypothetical protein	-	8	4.79	2
FGSG_14018	2	8753070	8753326	-	Y	M	50	2	5--22 43--65	extr=10	putative protein [EST hit]	-	0	0	-
FGSG_14020	2	8734193	8734784	Y	-	M	166	0	--	extr=24	hypothetical protein	-	1	0.6	-
FGSG_15002	1	8560290	8560632	Y	-	M	63	0	--	mito=12	related to cytochrome c oxidase assembly factor	-	0	0	-
FGSG_15003	4	1197136	1197627	Y	-	M	144	0	--	extr=19	related to dnase1 protein	-	3	2.08	2
FGSG_15030	4	2657157	2657591	Y	-	M	96	1	21--43	mito=21	hypothetical protein	-	1	1.04	2
FGSG_15043	1	8911342	8911663	Y	-	M	57	0	--	extr=15	hypothetical protein	-	2	3.51	-
FGSG_15048	1	287871	288161	Y	-	M	78	0	--	extr=23	hypothetical protein	-	2	2.56	-
FGSG_15089	1	2910557	2910793	Y	-	M	60	0	--	extr=14	hypothetical protein	-	1	1.67	-
FGSG_15102	1	3055926	3056144	Y	-	M	49	0	--	mito=16	hypothetical protein	-	0	0	-
FGSG_15111	1	3330477	3330722	Y	-	M	58	0	--	mito=11.5	hypothetical protein	-	1	1.72	-
FGSG_15116	1	3755553	3755700	Y	-	M	27	0	--	mito=17	hypothetical protein	-	1	3.7	-
FGSG_15117	1	3827756	3828052	Y	-	M	74	0	--	nucl=9.5	hypothetical protein	-	0	0	-
FGSG_15123	3	171161	171388	Y	-	M	59	0	--	extr=23	conserved hypothetical protein	pfam05498	4	6.78	-
FGSG_15128	1	4895700	4896058	Y	-	M	78	0	--	extr=10	hypothetical protein	-	2	2.56	2
FGSG_15136	2	4390950	4391194	Y	-	M	52	0	--	extr=12	hypothetical protein	-	2	3.85	-
FGSG_15139	1	6918034	6918348	Y	-	M	47	0	--	mito=9	hypothetical protein	-	4	8.51	-
FGSG_15142	1	7688790	7689065	Y	-	M	71	0	--	extr=21	hypothetical protein	-	8	11.27	-
FGSG_15145	1	8080272	8080517	Y	-	M	35	0	--	cysk=18	hypothetical protein	-	1	2.86	-
FGSG_15157	1	8731905	8732144	Y	-	M	61	1	4--21	extr=8	hypothetical protein	-	0	0	-
FGSG_15161	2	3712630	3713025	Y	-	M	74	0	--	plas=22	hypothetical protein	-	0	0	-
FGSG_15175	2	4417455	4417792	Y	-	M	76	0	--	extr=15	hypothetical protein	-	4	5.26	2
FGSG_15182	2	4789961	4790328	Y	-	M	68	0	--	mito=9	conserved hypothetical protein	-	8	11.76	2
FGSG_15183	2	4988372	4988614	Y	-	M	56	0	--	extr=16	hypothetical protein	-	2	3.57	-
FGSG_15194	2	5660669	5661010	Y	-	M	73	0	--	extr=14	hypothetical protein	-	4	5.48	-
FGSG_15209	2	6174166	6174327	Y	-	M	22	1	12--34	extr=10	hypothetical protein	-	0	0	-
FGSG_15218	2	6667494	6668129	Y	-	M	184	1	7--26	mito=11	hypothetical protein	-	2	1.09	2
FGSG_15231	2	7060034	7060330	Y	-	M	83	0	--	extr=13	hypothetical protein	-	5	6.02	-
FGSG_15251	2	8465143	8465346	Y	-	M	47	0	--	extr=23	conserved hypothetical protein	-	6	12.77	-
FGSG_15254	2	8603848	8604105	Y	-	M	49	0	--	extr=14	conserved hypothetical protein	-	8	16.33	-
FGSG_15260	3	383392	383720	Y	-	M	69	0	--	extr=21	hypothetical protein	-	5	7.25	2
FGSG_15333	3	4455853	4456096	Y	-	M	54	0	--	cysk=11	hypothetical protein	-	1	1.85	-
FGSG_15343	3	4905965	4906201	Y	-	M	36	1	5--22	plas=11	hypothetical protein	-	0	0	-
FGSG_15396	4	1586982	1587269	Y	-	M	78	1	7--29	extr=16	hypothetical protein	-	4	5.13	-
FGSG_15401	4	1754829	1755158	Y	-	M	59	0	--	cyto=6.5	hypothetical protein	-	1	1.69	-
FGSG_15415	4	2681616	2681831	Y	-	M	47	0	--	extr=13	hypothetical protein	-	1	2.13	-
FGSG_15426	4	3420336	3420606	Y	-	M	45	0	--	cyto=15	hypothetical protein	-	1	2.22	-
FGSG_15429	4	3539577	3539837	Y	-	M	70	0	--	mito=17	hypothetical protein	-	2	2.86	-
FGSG_15437	4	3977872	3978137	Y	-	M	53	0	--	extr=25	hypothetical protein	-	8	15.09	-
FGSG_15448	4	4280453	4280806	Y	-	M	71	0	--	extr=19	conserved hypothetical protein	-	8	11.27	-
FGSG_15454	4	4486700	4486921	Y	-	M	52	1	5--22	extr=14	hypothetical protein	-	0	0	-
FGSG_15466	2	875059	875367	Y	-	M	72	0	--	mito=12	hypothetical protein	-	4	5.56	-
FGSG_15469	2	652633	652985	Y	-	M	74	0	--	extr=21	conserved hypothetical protein	-	6	8.11	2
FGSG_15475	2	987389	987582	Y	-	M	37	0	--	mito=11	hypothetical protein	-	1	2.7	-
FGSG_15481	2	1364109	1364327	Y	-	M	40	0	--	extr=15	hypothetical protein	-	1	2.5	-
FGSG_15552	4	6382766	6383027	Y	-	M	66	0	--	mito=20	conserved hypothetical protein	-	1	1.52	-
FGSG_15563	1	9026221	9026463	Y	-	M	49	1	5--27	plas=12	hypothetical protein	-	1	2.04	2
FGSG_15586	1	10217699	10217973	Y	-	M	57	0	--	mito=13	hypothetical protein	-	2	3.51	-
FGSG_15636	3	6730988	6731348	Y	-	M	96	0	--	extr=12	hypothetical protein	-	4	4.17	-
FGSG_15652	3	7482827	7483108	Y	-	M	77	0	--	mito=13	hypothetical protein	-	1	1.3	2
FGSG_15658	2	8868068	8868352	Y	-	M	75	0	--	extr=16	hypothetical protein	-	0	0	2
FGSG_15661	2	8804257	8804547	Y	-	M	77	0	--	extr=26	conserved hypothetical protein	-	10	12.99	-

## Sheet: Genome IDs
Genome	Code used in comparative study
Alternaria_brassicicola	AA
Aspergillus_fumigatus	AB
Aspergillus_nidulans	AC
Batrachochytrium_dendrobatidis_broad	AD
Batrachochytrium_dendrobatidis_jgi	AE
Blastomyces_dermatitidis_er-3	AF
Blastomyces_dermatitidis_slh14081	AG
Blumeria_graminis	AH
Botrytis_cinerea	AI
Caenorhabditis_elegans	AJ
Candida_albicans	AK
Candida_glabrata	AL
Chaetomium_globosum	AM
Coccidioides_immitis_rmscc_2394	AN
Coccidioides_immitis_rs	AO
Cochliobolus_heterotrophus	AP
Cryptococcus_neoformans_Serotype_B	AQ
Cryptococcus_neoformans_var_grubii_H99_serotype_A	AR
Drosophila_melanogaster	AS
Fusarium_graminearum_broad	AT
Fusarium_graminearum_mips	AU
Fusarium_oxysporum	AV
Fusarium_solani	AW
Fusarium_verticillioides	AX
Histoplasma_capsulatum_nam1	AY
Hyaloperonospora_arabidopsis_v8.3.2	AZ
Hyaloperonospora_parasitica	BA
Leptosphaeria_maculans	BB
Magnaporthe_grisea	BC
Melampsora_laricis-populina_filtered	BD
Melampsora_laricis-populina_frozen	BE
Microsporum_gypseum_cbs_118893	BF
Mycosphaerella_fijiensis	BG
Mycosphaerella_graminicola_filtered+frozen	BH
Mycosphaerella_graminicola_filtered-new	BI
Mycosphaerella_graminicola_filtered-old	BJ
Mycosphaerella_graminicola_frozen	BK
Myzus_persicae (Aphid)	BL
Neurospora_crassa	BM
Paracoccidioides_brasiliensis_pb03	BN
Phanerochaete_chrysosporium	BO
Phytophthora_infestans	BP
Phytophthora_ramorum	BQ
Phytophthora_sojae	BR
Puccinia_graminis	BS
Pyrenophora_tritici_repens	BT
Rhizopus_oryzae	BU
Schizosaccharomyces_pombe	BV
Sclerotinia_sclerotiorum	BW
Sporisorium_reilianum	BX
Stagonospora_nodorum	BY
Trichoderma_reesei_filtered	BZ
Trichoderma_reesei_frozen	CA
Trichoderma_virens	CB
Ustilago_maydis_mips	CC
Verticillium_dahliae	CD
Yeast	CE

## Sheet: Genomic comparison (e-5)
FGSG_Ids	AA	AB	AC	AD	AE	AF	AG	AH	AI	AJ	AK	AL	AM	AN	AO	AP	AQ	AR	AS	AT	AU	AV	AW	AX	AY	AZ	BA	BB	BC	BD	BE	BF	BG	BH	BI	BJ	BK	BL	BM	BN	BO	BP	BQ	BR	BS	BT	BU	BV	BW
FGSG_00002	0	1	0	0	0	0	0	0	0	0	0	0	0	0	0	0	0	0	0	7	7	17	6	25	0	0	0	0	0	0	0	0	0	0	0	0	0	0	0	0	0	0	0	0	0	0	0	0	0
FGSG_00006	4	1	0	0	0	0	0	6	4	0	0	0	2	1	2	4	0	0	0	4	4	4	3	5	0	0	0	2	6	6	6	0	0	0	0	0	0	0	2	0	0	0	0	0	3	4	0	0	4
FGSG_00009	0	0	0	0	0	0	0	0	0	0	0	0	0	0	0	0	0	0	0	3	3	2	0	2	0	0	0	0	0	0	0	0	0	0	0	0	0	0	0	0	0	0	0	0	0	0	0	0	0
FGSG_00023	2	1	2	0	0	0	0	0	1	0	0	0	1	0	0	3	0	0	0	3	3	3	3	3	0	0	0	3	1	0	0	0	1	2	2	2	2	0	0	0	2	0	0	0	0	3	0	0	1
FGSG_00028	0	1	2	0	0	0	0	0	0	0	0	0	1	1	1	0	0	0	0	2	2	2	5	3	0	0	0	1	2	0	0	4	5	6	6	6	6	0	2	0	0	0	0	0	0	1	0	0	0
FGSG_00029	0	0	1	0	0	0	0	0	0	0	0	0	5	0	0	0	0	0	0	1	1	0	1	0	0	0	0	0	0	0	0	1	0	1	1	1	1	0	1	0	0	0	0	0	0	0	1	0	0
FGSG_00031	0	0	0	0	0	0	0	0	1	0	0	0	0	0	0	0	0	0	0	3	3	0	2	0	0	0	0	0	0	0	0	0	0	0	0	0	0	0	0	0	0	0	0	0	0	0	0	0	0
FGSG_00060	1	0	0	0	0	1	1	0	0	0	0	0	0	0	0	0	0	0	0	5	5	2	1	7	0	0	0	0	0	0	0	0	0	0	0	0	0	0	0	0	0	0	0	0	0	0	0	0	0
FGSG_00061	1	0	0	0	0	1	1	0	0	0	0	0	0	0	0	0	0	0	0	5	5	2	1	5	0	0	0	0	0	0	0	0	0	0	0	0	0	0	0	0	0	0	0	0	0	0	0	0	0
FGSG_00062	1	0	0	0	0	1	0	0	0	0	0	0	0	0	0	0	0	0	0	5	5	2	1	7	0	0	0	0	0	0	0	0	0	0	0	0	0	0	0	0	0	0	0	0	0	0	0	0	0
FGSG_00100	24	20	31	0	0	8	8	0	16	0	0	0	23	8	8	34	0	0	0	27	27	39	38	26	7	3	3	16	22	12	12	15	14	8	8	8	8	0	13	6	8	4	3	10	3	27	0	0	14
FGSG_00111	0	0	0	0	0	0	0	0	0	0	0	0	0	0	0	1	0	0	0	4	4	2	0	0	0	0	0	0	0	0	0	0	0	0	0	0	0	0	0	0	0	0	0	0	0	0	0	0	0
FGSG_00112	0	0	0	0	0	0	0	0	0	0	0	0	0	0	0	0	0	0	0	4	4	2	0	0	0	0	0	0	0	0	0	0	0	0	0	0	0	0	0	0	0	0	0	0	0	0	0	0	0
FGSG_00114	0	0	0	0	0	0	0	0	0	0	0	0	0	0	0	0	0	0	0	3	3	2	1	2	0	0	0	0	0	0	0	0	0	0	0	0	0	0	0	0	0	0	0	0	0	0	0	0	0
FGSG_00129	0	0	0	0	0	0	0	0	0	0	0	0	0	0	0	0	0	0	0	3	3	1	0	0	0	0	0	0	0	0	0	0	0	0	0	0	0	0	0	0	0	0	0	0	0	0	0	0	0
FGSG_00131	0	0	0	0	0	0	0	0	0	0	0	0	0	0	0	0	0	0	0	2	2	3	1	4	0	0	0	0	0	0	0	0	0	0	0	0	0	0	0	0	0	0	0	0	0	0	0	0	0
FGSG_00184	2	1	2	0	0	2	2	1	1	0	0	0	2	2	1	1	0	0	0	4	4	4	4	5	1	0	0	1	1	0	0	2	0	0	0	0	0	0	2	3	0	0	0	0	0	3	0	0	1
FGSG_00230	0	0	0	0	0	0	0	0	0	0	0	0	0	0	0	0	0	0	0	1	1	7	0	1	0	0	0	0	0	0	0	0	0	0	0	0	0	0	0	0	0	0	0	0	0	0	0	0	0
FGSG_00260	0	0	0	0	0	0	0	0	0	0	0	0	1	0	0	0	0	0	0	2	2	0	1	2	0	0	0	0	0	0	0	0	0	0	0	0	0	0	1	0	0	0	0	0	0	0	0	0	0
FGSG_00294	2	2	1	0	0	1	1	5	2	0	0	0	3	1	1	2	0	0	0	3	3	5	3	4	1	0	0	2	2	0	0	1	2	3	2	2	2	0	3	1	0	0	0	0	0	1	0	0	3
FGSG_00411	0	0	0	0	0	0	0	0	0	0	0	0	0	0	0	0	0	0	0	1	1	1	2	1	0	0	0	0	0	0	0	0	0	0	0	0	0	0	0	0	0	0	0	0	0	0	0	0	0
FGSG_00569	0	0	0	0	0	0	0	0	0	0	0	0	0	0	0	0	0	0	0	1	1	1	0	1	0	0	0	0	0	0	0	0	0	0	0	0	0	0	0	0	0	0	0	0	0	0	0	0	0
FGSG_00642	4	4	3	0	0	6	6	3	5	0	0	0	7	4	4	8	1	1	0	5	5	6	6	6	5	0	0	4	8	0	0	6	4	5	5	5	5	0	6	4	0	0	0	0	0	4	0	0	5
FGSG_00742	2	1	1	1	1	1	1	0	1	0	1	0	2	1	1	1	1	1	0	1	1	1	1	1	1	0	0	1	1	0	0	2	1	1	1	1	1	0	1	1	1	0	0	0	0	1	1	0	2
FGSG_00783	3	1	1	0	0	2	2	1	10	0	0	0	2	1	1	8	0	0	0	9	9	8	6	8	2	2	1	4	10	12	21	1	3	4	4	4	4	0	3	2	0	4	4	15	8	5	0	0	7
FGSG_00806	5	4	2	1	2	2	2	3	2	0	4	4	5	14	14	6	1	1	0	12	12	15	9	14	2	1	1	9	7	2	2	13	5	8	7	7	7	1	3	3	2	4	3	5	3	5	11	2	2
FGSG_00847	0	0	0	0	0	0	0	0	0	0	0	0	0	0	0	0	0	0	0	1	1	1	0	1	0	0	0	0	1	0	0	0	0	0	0	0	0	0	1	0	0	0	0	0	0	0	0	0	0
FGSG_00987	0	0	0	0	0	0	0	0	0	0	0	0	0	0	0	0	0	0	0	1	1	1	1	1	0	0	0	0	0	0	0	0	0	0	0	0	0	0	0	0	0	0	0	0	0	0	0	0	0
FGSG_00989	1	1	2	0	0	0	0	0	0	0	0	0	1	0	0	2	0	0	0	1	1	1	2	1	0	0	0	1	0	0	0	0	1	0	0	0	0	0	1	0	0	4	6	6	0	2	0	0	0
FGSG_01239	0	0	0	0	0	0	0	0	0	0	0	0	1	0	0	0	0	0	0	1	1	1	1	1	0	0	0	0	1	0	0	0	0	0	0	0	0	0	0	0	0	0	0	0	0	0	0	0	0
FGSG_01240	3	3	3	8	10	1	1	1	1	12	2	1	2	1	1	4	0	0	0	2	2	3	3	2	2	1	0	3	4	2	2	1	1	1	1	1	1	0	2	1	6	1	1	2	0	3	5	0	1
FGSG_01283	3	2	2	0	0	3	3	1	1	1	1	0	1	2	2	3	1	1	7	2	2	3	2	3	3	0	0	2	2	2	2	2	1	1	1	1	1	10	1	3	3	0	0	0	1	3	3	0	1
FGSG_01437	1	1	1	0	0	1	1	1	1	0	0	0	1	1	1	1	0	0	0	1	1	1	1	1	1	0	0	1	1	0	0	0	1	1	1	1	1	0	1	1	0	1	0	0	0	1	0	0	1
FGSG_01570	6	4	4	0	0	1	1	2	6	0	0	0	3	0	0	8	0	0	0	6	6	6	5	6	2	2	2	5	13	5	10	2	4	3	3	3	3	0	0	1	0	4	4	16	6	7	0	0	6
FGSG_01588	0	0	0	0	0	0	0	0	1	0	0	0	0	0	0	0	0	0	0	9	9	13	6	10	0	0	0	0	0	0	0	0	0	0	0	0	0	0	0	0	0	0	0	0	0	0	0	0	1
FGSG_01595	0	0	0	0	0	0	0	0	0	0	0	0	0	0	0	0	0	0	0	2	2	1	1	2	0	0	0	0	0	0	0	0	0	0	0	0	0	0	0	0	0	0	0	0	0	0	0	0	0
FGSG_01598	0	0	0	0	0	0	0	0	0	0	0	0	2	0	0	0	0	0	0	3	3	0	2	0	0	0	0	0	0	0	0	0	0	0	0	0	0	0	0	0	0	0	0	0	0	0	0	0	0
FGSG_01603	25	16	21	2	2	3	3	6	36	51	0	0	19	5	5	23	1	4	51	25	25	47	46	27	3	0	0	21	20	26	28	11	17	20	18	18	18	34	9	6	9	2	13	10	6	22	1	1	16
FGSG_01607	5	5	7	0	0	0	0	0	7	0	0	0	6	0	0	4	0	0	0	8	8	10	12	9	0	5	5	5	1	4	4	0	2	2	2	2	2	0	0	0	0	20	19	29	3	2	0	0	4
FGSG_01621	2	4	2	1	1	0	0	0	3	0	0	0	3	0	0	2	0	0	0	2	2	3	4	3	0	0	1	1	2	4	4	0	1	0	0	0	0	0	1	0	2	0	0	0	8	1	0	0	3
FGSG_01636	1	0	0	0	0	0	0	0	1	0	0	0	1	0	0	0	0	0	0	1	1	1	1	1	0	0	0	1	1	0	0	0	0	0	0	0	0	0	0	0	0	0	0	0	0	0	0	0	1
FGSG_01660	0	0	0	0	0	0	0	0	0	0	0	0	0	0	0	0	0	0	0	1	1	2	1	1	0	0	0	0	0	0	0	0	0	0	0	0	0	0	0	0	0	0	0	0	0	0	0	0	0
FGSG_01674	0	0	0	0	0	0	0	0	0	0	0	0	0	0	0	0	0	0	0	1	1	1	0	1	0	0	0	0	0	0	0	0	0	0	0	0	0	0	0	0	0	0	0	0	0	0	0	0	0
FGSG_01685	2	5	3	0	0	1	1	0	5	2	0	0	1	0	0	3	1	0	1	3	3	6	5	6	0	2	2	3	2	0	0	0	4	2	2	2	2	9	1	0	2	18	16	19	0	3	0	0	3
FGSG_01688	0	0	0	0	0	0	0	0	0	0	0	0	0	0	0	0	0	0	0	1	1	1	1	0	0	0	0	0	0	0	0	0	1	0	0	0	0	0	0	0	0	0	0	0	0	0	0	0	0
FGSG_01728	9	5	4	0	0	1	1	2	4	0	0	0	14	1	1	6	4	4	0	4	4	7	4	5	2	0	0	9	8	0	0	1	1	2	2	2	2	0	6	1	2	0	1	1	0	10	0	0	4
FGSG_01748	0	1	2	0	0	0	0	0	1	0	0	0	0	0	0	1	0	0	0	2	2	4	1	4	0	0	0	1	1	0	0	0	0	1	1	1	1	0	0	0	0	0	0	0	0	0	0	0	0
FGSG_01754	0	0	0	0	0	1	1	0	0	0	0	0	0	0	0	0	0	0	0	2	2	1	0	1	1	0	0	0	0	0	0	0	0	0	0	0	0	0	0	1	0	0	0	0	0	0	0	0	1
FGSG_01763	0	0	0	0	0	0	0	0	0	0	0	0	0	0	0	0	0	0	0	1	1	0	0	1	0	0	0	0	0	0	0	0	0	0	0	0	0	0	0	0	0	0	0	0	0	0	0	0	0
FGSG_01776	0	0	0	0	0	1	1	0	0	0	0	0	0	0	0	0	0	0	0	2	2	1	0	1	1	0	0	0	0	0	0	0	0	0	0	0	0	0	0	1	0	0	0	0	0	0	0	0	1
FGSG_01778	0	0	0	0	0	0	0	0	0	0	0	0	0	0	0	1	0	0	0	1	1	0	1	0	0	0	0	0	0	0	0	0	0	0	0	0	0	0	0	0	0	0	0	0	0	0	0	0	0
FGSG_01803	1	2	3	0	0	0	0	0	0	0	0	0	0	0	0	1	0	0	0	2	2	2	1	3	0	0	0	1	0	0	0	0	1	1	1	1	1	0	0	0	0	0	0	0	0	1	1	0	0
FGSG_01815	0	0	0	0	0	0	0	0	0	0	0	0	0	0	0	0	0	0	0	2	2	0	0	0	0	0	0	0	1	0	0	0	0	0	0	0	0	0	0	0	0	0	0	0	0	0	0	0	0
FGSG_01818	2	1	1	2	2	1	1	0	0	0	1	1	2	3	3	2	1	2	0	4	4	4	4	4	1	0	0	2	5	1	1	4	2	1	1	1	1	0	2	1	1	0	0	0	1	1	2	0	1
FGSG_01829	3	3	2	1	2	2	2	2	2	2	1	0	3	2	3	3	0	0	5	3	3	2	2	2	2	0	0	3	3	2	2	1	3	2	2	2	2	2	3	2	2	1	1	0	2	3	1	1	2
FGSG_01831	2	0	0	0	0	0	0	0	2	0	0	0	0	0	0	2	0	0	0	1	1	3	1	3	0	0	0	1	3	0	0	0	1	4	4	4	4	0	1	0	0	0	0	0	0	2	0	0	2
FGSG_01872	3	2	2	0	0	1	1	1	2	0	0	0	2	2	2	3	1	1	0	2	2	11	2	2	0	0	0	2	2	1	1	2	2	2	2	2	2	0	2	1	1	0	0	0	2	3	0	0	2
FGSG_01982	2	3	8	0	0	1	1	0	8	0	0	0	3	0	0	3	0	1	0	3	3	3	4	3	1	0	0	0	2	3	3	0	1	0	0	0	0	0	1	1	0	2	15	14	2	1	0	0	2
FGSG_01988	11	2	8	12	11	3	3	2	6	2	0	0	15	2	3	9	0	0	0	10	10	7	2	9	3	2	2	7	14	8	8	0	7	8	8	8	8	0	5	3	0	6	6	10	4	10	0	0	0
FGSG_02015	25	15	21	2	2	3	3	6	36	51	0	0	18	5	5	23	1	4	50	25	25	46	45	26	3	1	0	21	20	24	26	11	17	20	18	18	18	34	9	5	10	2	12	11	5	23	3	1	16
FGSG_02059	6	5	3	0	0	0	0	0	4	1	0	0	3	0	0	4	0	0	3	2	2	4	2	3	0	0	0	4	4	5	5	0	1	1	1	1	1	6	0	1	3	0	0	0	9	4	0	1	3
FGSG_02154	0	0	0	0	0	0	0	0	0	0	0	0	0	0	0	0	0	0	0	3	3	0	1	1	0	0	0	0	0	0	0	0	0	0	0	0	0	0	0	0	0	0	0	0	0	0	0	0	0
FGSG_02202	18	7	10	0	0	1	1	1	8	0	0	0	35	0	0	22	1	1	0	13	13	16	12	13	0	0	0	19	19	4	4	0	3	3	2	2	2	0	14	0	14	0	0	0	2	24	0	0	9
FGSG_02228	10	14	12	0	0	8	7	1	9	2	2	2	8	8	8	15	2	2	11	17	16	18	30	17	5	2	1	10	8	2	2	7	12	9	9	9	9	2	6	5	7	2	2	1	2	12	1	2	9
FGSG_02255	2	10	25	0	0	1	1	0	0	0	0	0	7	0	0	14	0	0	0	13	13	23	14	25	0	0	0	2	7	0	0	23	1	1	1	1	1	0	8	0	0	0	0	0	0	0	0	0	5
FGSG_02263	1	0	0	0	0	0	0	0	1	0	0	0	0	0	0	1	0	0	0	1	1	2	3	2	0	0	0	0	2	0	0	0	0	0	0	0	0	0	0	0	0	4	5	10	0	1	0	0	1
FGSG_02269	0	0	0	0	0	0	0	0	0	0	0	0	0	0	0	0	0	0	0	2	2	3	3	2	0	0	0	0	0	0	0	0	0	0	0	0	0	0	0	0	0	0	0	0	0	0	0	0	0
FGSG_02309	0	0	0	0	0	0	0	0	0	0	0	0	0	0	0	1	0	0	0	2	2	2	0	2	0	0	0	0	0	0	0	0	0	0	0	0	0	0	0	0	0	0	0	0	0	0	0	0	0
FGSG_02314	5	3	4	0	0	1	1	0	1	0	1	0	4	1	1	4	0	0	2	5	5	4	4	5	1	0	0	4	5	0	0	2	2	1	1	1	1	1	4	3	1	0	1	0	1	3	0	0	1
FGSG_02330	7	7	9	3	3	4	4	2	17	1	4	3	9	2	2	10	5	5	7	16	16	17	12	12	3	1	1	5	15	22	22	7	14	9	9	9	9	3	10	4	5	2	7	8	10	13	6	1	9
FGSG_02332	1	2	1	0	0	0	0	0	5	0	0	0	3	0	0	0	0	0	0	2	2	3	9	4	0	0	0	0	1	0	0	1	1	2	2	2	2	0	1	0	0	0	0	0	0	0	0	0	2
FGSG_02339	1	5	2	0	0	0	0	0	2	0	0	0	4	0	0	2	2	1	0	4	4	11	4	5	0	2	2	2	3	1	1	0	3	3	3	3	3	0	1	0	0	3	3	3	0	2	0	2	1
FGSG_02348	0	0	0	0	0	0	0	0	0	0	0	0	0	0	0	0	0	0	0	1	1	1	0	3	0	0	0	0	0	0	0	0	0	0	0	0	0	0	0	0	0	0	0	0	0	0	0	0	0
FGSG_02354	13	12	16	28	28	4	4	7	6	9	1	1	13	6	6	19	3	3	15	19	19	30	23	21	8	0	0	20	26	15	15	13	6	6	6	6	6	10	8	2	6	0	0	0	13	11	8	0	11
FGSG_02360	1	1	1	0	0	0	0	0	0	0	0	0	2	0	0	1	0	0	0	1	1	1	1	2	0	0	1	2	1	0	0	0	1	1	1	1	1	0	1	0	1	0	0	0	0	2	0	0	0
FGSG_02378	1	0	1	0	0	0	0	0	1	0	0	0	0	0	0	1	0	0	0	2	2	2	2	2	0	0	0	3	2	0	0	0	0	0	0	0	0	0	0	0	0	0	0	0	0	0	0	0	1
FGSG_02422	4	3	2	0	0	5	5	2	2	0	0	0	6	3	3	6	1	1	0	4	4	3	5	4	4	0	0	2	7	0	0	5	4	5	5	5	5	0	4	3	0	0	0	0	0	2	0	0	2
FGSG_02448	0	0	0	0	0	0	0	0	0	0	0	0	0	0	0	0	0	0	0	10	10	8	1	4	0	0	0	0	0	0	0	0	0	0	0	0	0	0	0	0	0	0	0	0	0	0	0	0	0
FGSG_02551	5	0	0	1	1	0	0	0	0	0	1	1	1	1	1	5	0	0	0	2	2	3	2	3	0	0	0	4	3	0	0	0	2	2	2	2	2	0	1	1	16	0	0	0	1	4	0	0	0
FGSG_02651	1	2	2	0	0	0	0	1	2	0	0	0	3	0	0	2	0	0	0	5	5	6	3	6	0	0	0	2	5	0	0	0	0	1	1	1	1	0	3	0	1	0	0	0	0	0	0	0	3
FGSG_02658	3	0	0	0	0	0	0	0	2	0	0	0	2	0	0	4	0	0	0	1	1	1	2	2	0	0	0	2	1	0	0	0	0	1	1	1	1	0	1	0	1	0	0	0	0	3	5	0	2
FGSG_02674	0	0	0	0	0	0	0	0	0	0	0	0	0	0	0	0	0	0	0	1	1	1	1	1	0	0	0	0	0	0	0	0	0	0	0	0	0	0	0	0	0	0	0	0	0	0	0	0	0
FGSG_02685	1	1	1	0	0	0	0	0	1	0	0	0	0	0	0	0	0	0	0	1	1	1	1	1	0	1	1	0	0	9	9	0	2	0	0	0	0	0	0	0	0	4	1	5	8	1	0	0	1
FGSG_02686	2	2	2	0	0	1	1	0	4	0	3	1	0	1	2	2	0	0	0	2	2	2	1	2	1	0	0	2	2	1	1	1	2	2	2	2	2	0	0	1	2	0	0	0	1	2	2	0	3
FGSG_02841	0	0	0	0	0	0	0	0	0	0	0	0	0	0	0	0	0	0	0	3	3	3	2	2	0	0	0	0	0	0	0	0	0	0	0	0	0	0	0	0	0	0	0	0	0	0	0	0	0
FGSG_02888	0	0	0	0	0	0	0	0	0	0	0	0	0	0	0	0	0	0	0	14	14	14	8	17	0	0	0	0	0	0	0	0	0	0	0	0	0	0	0	0	0	0	0	0	0	0	0	0	0
FGSG_02890	5	4	4	0	0	1	1	2	6	0	0	0	2	0	0	6	0	0	0	6	6	5	3	5	1	0	0	5	8	1	1	1	4	3	3	3	3	0	0	2	0	4	3	12	1	5	0	0	5
FGSG_02893	0	0	0	0	0	2	2	0	0	0	0	0	1	0	0	1	0	0	0	1	1	8	3	1	1	0	0	0	0	0	0	0	0	0	0	0	0	0	0	1	0	0	0	0	0	0	0	0	0
FGSG_02898	0	0	0	0	0	0	0	0	0	0	0	0	0	0	0	0	0	0	0	1	1	5	0	15	0	0	0	0	0	0	0	0	0	0	0	0	0	0	0	0	0	0	0	0	0	0	0	0	0
FGSG_02899	0	0	0	0	0	0	0	0	0	0	0	0	0	0	0	0	0	0	0	11	11	9	1	6	0	0	0	0	0	0	0	0	0	0	0	0	0	0	0	0	0	0	0	0	0	0	0	0	0
FGSG_02917	16	5	16	0	1	5	5	1	22	1	0	0	16	3	3	21	2	2	16	18	18	21	25	21	5	2	3	15	15	6	6	4	14	13	13	13	13	35	5	3	20	10	9	9	5	18	1	0	14
FGSG_02918	3	4	5	5	9	3	2	4	6	16	5	2	6	3	3	5	5	4	13	7	7	6	6	9	2	3	2	2	6	10	10	3	6	6	5	5	5	1	10	2	21	2	4	3	5	4	27	1	7
FGSG_02933	1	1	1	0	0	0	0	0	0	0	0	0	0	0	0	0	0	0	0	1	1	1	2	1	0	0	0	1	0	0	0	0	0	0	0	0	0	0	0	0	1	0	0	0	0	1	0	0	0
FGSG_02962	0	0	0	0	0	0	0	0	0	0	0	0	1	0	0	0	0	0	0	2	2	1	1	2	0	0	0	0	0	0	0	0	0	0	0	0	0	0	0	0	0	0	0	0	0	0	0	0	0
FGSG_02976	5	4	2	1	3	2	2	3	2	0	4	4	5	14	14	7	1	1	0	15	15	15	13	14	3	0	0	7	14	2	2	12	5	8	7	7	7	0	3	2	2	3	2	4	3	5	13	2	2
FGSG_02977	11	3	5	0	0	0	0	0	2	0	0	0	4	0	0	5	0	0	0	7	7	7	11	7	0	9	8	6	1	0	0	0	1	2	1	1	1	0	1	0	0	44	29	27	0	3	0	0	0
FGSG_02987	3	5	8	0	0	0	0	0	12	0	0	0	6	0	0	6	0	0	0	7	7	9	17	7	0	0	0	5	10	5	5	2	5	7	6	6	7	0	1	0	0	3	5	4	0	5	0	0	4
FGSG_02999	0	0	0	0	0	0	0	0	0	0	0	0	0	0	0	0	0	0	0	1	1	1	0	1	0	0	0	0	0	0	0	0	0	0	0	0	0	0	0	0	0	0	0	0	0	0	0	0	0
FGSG_03002	4	7	5	0	0	2	2	0	1	0	0	0	3	1	1	2	0	0	0	3	3	6	9	3	1	2	2	1	3	4	4	0	5	1	1	1	1	0	1	1	2	3	9	9	0	3	2	0	1
FGSG_03003	2	4	4	0	0	1	1	0	1	0	0	0	5	1	1	5	0	0	0	6	6	6	4	6	1	0	0	3	5	0	0	1	4	3	3	3	3	0	2	1	1	0	0	0	0	5	0	0	1
FGSG_03012	25	15	21	2	2	3	3	6	35	48	0	0	18	5	5	23	1	4	50	25	25	43	45	26	3	0	0	20	20	24	26	11	15	19	17	17	18	34	9	5	8	1	12	10	6	23	0	2	16
FGSG_03034	15	13	23	0	0	9	7	1	30	1	0	0	22	4	4	27	2	2	16	16	16	32	33	21	9	3	6	16	19	10	10	4	20	20	20	20	20	40	4	5	35	8	5	5	10	25	1	0	19
FGSG_03035	0	0	0	0	0	0	0	0	0	0	0	0	0	0	0	2	0	0	0	1	1	0	0	0	0	0	0	0	1	0	0	0	0	0	0	0	0	0	0	0	0	0	0	0	0	0	0	0	0
FGSG_03049	4	1	1	0	0	0	0	0	0	0	0	0	2	0	0	2	0	0	0	1	1	2	3	2	0	0	0	3	5	0	0	0	2	1	1	1	1	1	1	0	0	0	0	0	0	2	0	0	0
FGSG_03050	2	1	3	0	0	2	2	0	0	0	0	0	4	1	1	1	0	0	0	5	5	9	11	7	2	0	0	1	5	0	0	3	0	4	4	4	4	0	2	1	1	0	0	0	0	2	0	0	0
FGSG_03052	1	1	1	0	0	0	0	0	0	0	0	0	1	0	0	1	0	0	0	1	1	1	2	1	0	0	0	1	1	0	0	0	1	0	0	0	0	0	0	0	0	0	0	0	0	0	0	0	0
FGSG_03054	1	3	2	0	0	0	0	1	1	0	0	0	3	0	0	2	0	0	0	2	2	5	4	5	0	0	0	2	1	0	0	0	1	1	1	1	1	0	1	0	0	0	0	0	0	2	0	0	1
FGSG_03095	26	15	21	2	2	3	3	6	36	51	0	0	18	5	5	22	1	4	51	25	25	44	45	27	3	1	0	21	20	23	25	11	16	20	18	18	18	37	9	5	9	2	13	10	6	23	3	1	16
FGSG_03096	0	0	0	0	0	0	0	0	0	0	0	0	0	0	0	0	0	0	0	1	1	0	0	0	0	0	0	0	0	0	0	0	0	0	0	0	0	0	0	0	0	0	0	0	0	0	0	0	0
FGSG_03109	2	1	2	9	8	2	2	1	2	6	5	2	1	1	1	0	1	1	2	4	3	6	4	5	0	0	0	1	5	1	1	0	3	2	2	2	2	4	2	2	0	0	0	0	1	1	2	0	2
FGSG_03121	4	4	7	0	0	0	0	0	6	0	0	0	5	0	0	4	0	0	0	9	9	9	13	10	0	5	5	4	2	4	4	0	2	2	2	2	2	0	1	0	0	20	19	29	3	2	0	0	4
FGSG_03122	0	0	0	0	0	0	0	0	0	0	0	0	0	0	0	0	0	0	0	1	1	2	1	1	0	0	0	0	0	0	0	0	0	0	0	0	0	0	0	0	0	0	0	0	0	0	0	0	0
FGSG_03123	0	1	2	0	0	0	0	0	1	0	0	0	1	0	0	0	0	0	0	1	1	1	1	1	0	0	0	0	1	0	0	0	1	0	0	0	0	0	0	0	0	0	0	0	0	0	0	0	0
FGSG_03129	0	0	0	0	0	0	0	0	0	0	0	0	0	0	0	0	0	0	0	1	1	0	0	0	0	0	0	0	0	0	0	0	0	0	0	0	0	0	0	0	0	0	0	0	0	0	0	0	0
FGSG_03130	0	0	0	0	0	0	0	0	0	0	0	0	0	0	0	0	0	0	0	2	2	0	1	0	0	0	0	0	1	0	0	0	0	0	0	0	0	0	1	0	0	0	0	0	0	0	0	0	0
FGSG_03131	1	1	1	0	0	0	0	0	0	0	0	0	1	0	0	0	0	0	0	1	1	2	1	2	0	0	0	0	0	0	0	0	0	0	0	0	0	0	0	0	0	0	0	0	0	0	0	0	0
FGSG_03143	3	3	4	0	0	0	0	0	2	0	0	0	0	0	0	2	0	1	0	3	3	5	4	3	0	0	0	3	3	0	0	0	3	2	2	2	2	0	1	0	0	2	1	1	0	3	0	0	1
FGSG_03156	0	0	0	0	0	0	0	0	0	0	0	0	0	1	1	0	0	0	0	1	1	0	1	0	0	0	0	0	0	0	0	0	0	0	0	0	0	0	0	0	0	0	0	0	0	0	0	0	0
FGSG_03194	6	8	9	0	0	0	0	0	12	0	0	0	1	0	0	4	1	1	0	5	5	11	6	4	0	3	4	5	2	1	1	0	4	0	0	0	0	0	2	0	2	23	17	25	0	6	18	0	11
FGSG_03209	26	15	21	2	2	3	3	6	33	51	0	0	18	5	5	23	2	4	51	25	25	44	45	26	3	0	0	22	20	25	27	11	16	19	17	17	17	34	9	6	9	1	13	10	5	22	1	1	15
FGSG_03212	7	12	15	1	0	5	5	7	4	32	2	1	12	6	6	14	3	3	16	14	14	22	22	17	7	0	0	6	10	15	15	12	5	6	6	6	6	9	8	2	7	0	0	0	18	7	8	0	7
FGSG_03217	3	5	6	0	0	0	0	0	13	0	0	0	6	0	0	6	0	0	0	7	7	9	17	6	0	0	0	5	10	5	5	2	5	7	6	6	7	0	1	0	0	3	5	4	0	5	0	0	4
FGSG_03243	25	15	22	2	2	3	3	6	34	51	0	0	18	5	5	23	1	4	51	26	26	44	45	26	3	0	0	21	20	26	28	11	16	19	17	17	17	34	9	6	9	2	15	10	5	22	4	1	16
FGSG_03274	0	0	0	0	0	0	0	0	0	0	0	0	0	0	0	0	0	0	0	2	2	6	1	6	0	0	0	0	0	0	0	0	0	0	0	0	0	0	0	0	0	0	0	0	0	0	0	0	0
FGSG_03275	0	0	0	0	0	0	0	0	0	0	0	0	0	0	0	0	0	0	0	2	2	2	3	3	0	0	0	0	0	0	0	0	0	0	0	0	0	0	0	0	0	0	0	0	0	0	0	0	0
FGSG_03304	1	0	0	0	0	0	0	0	1	0	0	0	0	0	0	1	0	0	0	1	1	2	0	1	0	0	0	0	0	13	21	0	0	0	0	0	0	0	0	0	0	4	2	8	8	0	0	0	1
FGSG_03307	21	24	27	0	0	10	11	0	24	0	0	0	23	8	8	30	0	0	0	26	26	39	39	24	7	3	3	14	20	11	11	14	9	9	9	9	9	0	13	3	8	5	4	10	3	33	0	0	17
FGSG_03315	6	4	2	1	2	3	3	3	2	0	4	4	5	14	14	6	1	1	0	15	15	16	10	16	2	1	1	9	10	2	2	12	5	8	7	7	7	0	3	3	2	2	1	2	3	5	11	2	2
FGSG_03331	6	3	2	2	2	2	2	3	2	0	4	4	4	14	14	6	1	1	0	17	17	15	11	13	2	2	2	8	9	2	2	12	5	8	7	7	7	0	3	2	1	3	3	3	4	5	12	2	2
FGSG_03334	0	1	1	0	0	0	0	0	1	0	0	0	0	0	0	1	0	0	0	1	1	1	0	0	0	0	0	0	1	0	0	0	1	1	1	1	1	0	0	0	0	0	0	0	0	1	0	0	1
FGSG_03343	5	4	4	1	0	2	1	0	5	2	0	0	2	0	0	3	0	0	2	2	2	6	6	3	0	1	1	4	0	1	1	0	3	1	1	1	1	5	2	0	3	1	1	1	1	4	1	0	4
FGSG_03348	11	2	7	13	12	5	5	1	5	1	0	0	15	2	3	9	0	0	0	11	11	8	2	11	4	4	3	7	14	8	8	0	8	10	9	9	10	0	5	5	0	6	7	8	4	10	0	0	0
FGSG_03365	1	1	1	0	0	0	0	0	0	0	0	0	1	0	0	1	0	0	0	1	1	0	2	1	0	0	0	1	1	0	0	0	0	0	0	0	0	0	1	0	0	2	3	4	0	1	0	0	0
FGSG_03371	0	0	0	0	0	0	0	0	0	0	0	0	0	0	0	0	0	0	0	1	1	1	0	1	0	0	0	0	0	0	0	0	0	0	0	0	0	0	0	0	0	0	0	0	0	0	0	0	0
FGSG_03379	2	2	2	0	0	1	1	0	4	1	3	1	0	1	2	2	1	1	1	2	2	2	1	2	1	0	0	2	2	1	1	1	2	2	2	2	2	1	0	1	2	3	3	0	1	2	2	0	3
FGSG_03384	7	11	10	0	0	0	0	0	14	0	0	0	1	0	0	4	1	1	0	6	6	12	9	8	0	3	3	6	2	1	1	0	5	2	2	2	2	0	2	0	2	19	13	20	0	5	18	0	14
FGSG_03387	17	20	24	0	1	5	5	1	22	0	4	0	15	5	6	23	11	12	0	33	33	51	64	39	5	6	5	17	23	3	3	5	17	17	17	17	17	0	12	4	14	23	31	42	2	19	7	2	18
FGSG_03394	2	2	2	0	0	0	0	0	2	0	0	0	1	0	0	2	0	0	0	4	4	7	5	4	0	9	6	2	4	0	0	0	1	1	1	1	1	0	1	0	0	20	49	36	0	1	0	0	2
FGSG_03402	6	5	4	0	0	1	1	5	6	0	3	0	2	2	2	7	3	3	2	5	5	6	5	5	1	1	1	6	6	3	3	1	5	5	5	5	5	3	2	1	5	2	1	2	3	7	1	3	6
FGSG_03406	6	6	3	0	0	0	0	0	5	0	0	0	3	0	0	3	0	0	0	5	5	6	7	5	0	4	3	3	1	5	5	0	1	1	1	1	1	0	1	0	2	12	13	19	7	2	6	0	5
FGSG_03432	7	7	7	10	11	5	5	5	11	18	10	9	14	4	4	9	6	6	13	12	11	13	13	13	6	5	3	5	14	17	17	6	11	13	12	12	12	1	16	4	41	4	5	5	13	8	29	1	9
FGSG_03436	4	2	5	0	0	1	1	0	5	0	0	0	4	0	0	6	0	0	0	3	3	7	2	6	1	0	0	2	4	10	10	0	15	14	14	14	14	0	1	1	3	7	10	11	2	6	2	0	2
FGSG_03445	0	0	1	0	0	0	0	0	0	0	0	0	1	0	0	0	0	0	0	3	3	3	4	3	0	0	0	0	5	0	0	0	0	1	1	1	1	0	1	0	0	0	0	0	0	0	0	0	1
FGSG_03457	5	4	4	0	0	1	1	2	5	0	0	0	2	0	0	6	0	0	0	5	5	5	3	4	1	2	2	5	9	0	0	1	3	2	2	2	2	0	0	1	0	4	4	16	2	5	0	0	5
FGSG_03463	1	0	0	0	0	0	0	0	0	0	0	0	0	0	0	0	0	0	0	2	2	2	1	2	0	0	0	1	0	0	0	0	0	0	0	0	0	0	0	0	1	0	0	0	0	0	0	0	0
FGSG_03467	1	1	0	35	37	0	0	0	0	0	0	0	0	2	2	1	2	2	0	1	1	1	1	1	0	0	0	1	1	1	1	5	0	1	1	1	1	0	0	0	1	0	0	0	1	1	1	0	0
FGSG_03483	5	5	7	0	0	0	0	0	7	0	0	0	5	0	0	2	0	0	0	9	9	10	13	10	0	5	5	5	1	4	4	0	2	2	2	2	2	0	0	0	0	20	19	29	4	2	0	0	4
FGSG_03495	0	0	0	0	0	0	0	0	0	0	0	0	0	0	0	0	0	0	0	1	1	1	0	1	0	0	0	0	0	0	0	0	0	0	0	0	0	0	0	0	0	0	0	0	0	0	0	0	0
FGSG_03507	6	5	7	3	3	3	4	2	13	1	5	3	9	2	2	10	5	5	8	16	16	22	12	13	2	1	1	5	15	21	21	6	13	8	8	8	8	3	10	3	7	3	6	11	10	10	5	1	8
FGSG_03521	1	1	1	0	0	2	2	0	0	0	0	0	0	0	0	1	0	0	0	2	2	3	1	2	2	0	0	0	0	0	0	0	0	0	0	0	0	0	0	0	0	0	0	0	0	1	0	0	2
FGSG_03526	1	1	1	0	0	0	0	0	0	0	0	0	2	0	0	1	0	0	0	1	1	1	2	1	0	0	0	1	1	0	0	0	0	1	1	1	1	0	0	0	0	0	0	0	0	1	0	0	0
FGSG_03529	6	3	4	0	0	3	2	8	5	0	4	5	1	3	3	7	1	1	0	5	5	6	5	6	2	7	8	6	7	1	1	3	6	6	5	5	6	0	4	3	1	14	20	21	1	6	3	1	5
FGSG_03531	11	1	7	12	11	4	4	1	6	5	0	0	14	2	3	9	0	0	0	10	10	7	2	10	3	3	3	7	15	8	8	1	7	8	8	8	8	0	5	3	0	5	7	11	4	9	0	0	1
FGSG_03532	0	2	2	0	0	1	1	0	1	0	10	0	1	1	1	0	0	0	0	3	3	2	2	3	1	0	0	0	1	0	0	2	1	2	2	2	2	0	0	1	0	0	0	0	0	0	0	0	1
FGSG_03544	6	4	4	27	22	3	3	4	5	0	1	2	4	3	3	8	4	4	0	7	7	7	6	7	2	1	1	7	10	17	17	5	1	3	3	3	3	0	5	2	4	1	0	0	14	7	34	0	4
FGSG_03569	2	1	0	3	3	1	1	1	5	0	0	0	0	2	2	3	0	0	0	4	4	4	2	4	1	0	0	3	5	2	2	2	2	1	1	1	1	0	1	1	1	1	1	1	2	4	0	0	4
FGSG_03570	17	26	27	0	1	4	4	1	24	0	3	0	18	4	5	24	11	15	0	35	35	55	75	41	5	7	5	17	26	6	6	3	18	21	21	21	21	0	13	4	17	18	29	37	4	15	12	2	20
FGSG_03574	1	2	3	0	0	2	1	1	1	0	0	2	2	2	2	0	0	0	0	5	5	5	6	5	1	0	0	0	4	0	0	0	1	1	1	1	1	1	2	2	0	0	0	0	0	1	0	0	2
FGSG_03583	26	15	21	2	2	3	3	6	35	50	0	0	18	5	5	24	1	4	50	25	25	44	45	26	3	0	0	22	20	24	26	11	16	20	18	18	18	34	9	5	9	1	12	10	5	23	3	1	16
FGSG_03584	1	0	1	0	0	0	0	0	0	0	0	0	1	0	0	1	0	0	0	1	1	2	1	1	0	0	0	1	1	3	3	0	0	1	1	1	1	0	0	0	0	0	0	0	0	1	0	0	0
FGSG_03585	0	0	0	0	0	0	0	0	0	0	0	0	0	0	0	0	0	0	0	1	1	1	0	1	0	0	0	0	0	0	0	0	0	0	0	0	0	0	0	0	0	0	0	0	0	0	0	0	0
FGSG_03598	1	3	2	0	0	0	0	0	1	0	0	0	4	0	0	2	0	0	0	2	2	5	4	5	0	0	0	2	1	0	0	0	1	1	1	1	1	0	2	0	0	0	0	0	0	2	0	0	1
FGSG_03599	0	0	0	0	0	0	0	0	0	0	0	0	1	0	0	0	0	0	0	1	1	1	0	1	0	0	0	1	0	0	0	0	0	0	0	0	0	0	1	0	0	0	0	0	0	0	0	0	0
FGSG_03600	0	0	0	0	0	0	0	0	0	0	0	0	0	0	0	0	0	0	0	4	4	0	0	1	0	0	0	0	7	0	0	2	0	1	1	1	1	0	0	0	0	0	0	0	0	0	0	0	0
FGSG_03601	26	16	22	2	2	3	3	6	34	51	0	0	18	5	5	23	2	4	50	26	26	45	45	26	3	1	0	22	20	25	27	11	16	19	17	17	18	34	9	6	10	1	13	10	5	23	2	1	16
FGSG_03609	4	4	4	0	0	0	0	0	2	0	0	0	6	0	0	5	0	0	0	5	5	11	15	7	0	0	0	2	3	0	0	0	1	1	1	1	1	0	1	0	1	0	0	0	0	2	0	0	1
FGSG_03612	2	4	4	0	0	1	1	1	5	0	0	0	2	0	0	2	0	0	0	4	4	4	3	5	1	0	0	3	1	1	1	0	1	1	1	1	1	0	1	1	2	0	0	0	0	3	0	0	5
FGSG_03614	0	3	2	0	0	0	0	0	2	0	0	0	0	0	0	0	0	0	0	1	1	5	5	2	0	0	0	1	0	1	1	0	0	0	0	0	0	0	0	0	0	0	0	0	0	0	0	0	0
FGSG_03616	12	14	20	0	0	2	2	0	13	1	0	0	20	5	5	20	0	0	0	20	20	23	24	17	4	3	3	10	14	12	12	9	6	5	5	5	5	0	10	1	7	5	3	9	3	25	0	0	10
FGSG_03624	4	3	2	0	0	0	0	0	2	0	0	0	9	0	0	5	0	0	0	3	3	3	3	3	0	0	0	2	5	0	0	0	0	1	1	1	1	0	2	0	1	0	0	0	0	4	0	0	3
FGSG_03628	3	4	2	0	0	0	0	0	2	0	0	0	9	0	0	6	0	0	0	5	5	6	2	7	0	4	4	3	5	0	0	0	0	0	0	0	0	0	5	0	6	7	8	7	0	5	2	0	5
FGSG_03629	1	1	1	0	0	0	0	0	0	0	0	0	1	0	0	1	0	0	0	1	1	2	0	3	0	0	0	1	1	0	0	0	1	0	0	0	0	0	1	0	0	0	0	0	0	1	0	0	0
FGSG_03632	20	7	10	0	0	1	1	1	7	0	0	0	37	0	0	23	1	0	0	11	11	12	12	12	0	0	0	18	21	1	1	0	3	3	2	2	2	0	13	0	13	0	0	0	2	23	0	0	8
FGSG_03640	0	0	0	0	0	0	0	0	0	0	0	0	0	0	0	0	0	0	0	1	1	0	0	1	0	0	0	0	0	0	0	0	1	0	0	0	0	0	0	0	0	0	0	0	0	0	0	0	0
FGSG_03674	0	1	1	0	0	0	0	0	1	0	0	0	0	0	0	0	0	0	0	2	2	2	2	2	0	0	0	0	0	0	0	1	0	0	0	0	0	0	1	0	0	0	0	0	1	0	0	0	1
FGSG_03687	26	15	22	2	2	3	3	6	33	49	0	0	18	5	5	24	1	4	50	26	26	43	45	26	3	0	0	21	20	26	28	11	16	19	17	17	17	35	9	6	10	2	15	10	5	22	1	1	15
FGSG_03695	19	7	10	0	0	1	1	1	8	0	0	0	37	0	0	23	1	1	0	13	13	17	12	13	0	0	0	19	20	1	1	0	3	3	2	2	2	0	14	0	14	0	0	0	0	25	0	0	9
FGSG_03708	5	2	2	0	0	1	1	0	6	0	0	0	0	0	0	7	0	0	0	2	2	3	1	4	0	0	0	4	2	12	12	0	16	17	17	17	17	0	0	2	1	0	0	1	0	7	0	0	3
FGSG_03724	2	1	6	0	0	0	0	0	3	0	0	0	9	0	0	3	0	0	0	7	7	11	7	5	0	0	0	2	5	0	0	2	2	2	2	2	2	0	1	0	12	0	0	0	0	3	0	0	4
FGSG_03748	0	1	1	0	0	0	0	0	1	0	0	0	0	0	0	0	0	0	0	2	2	2	2	2	0	0	0	0	0	0	0	1	0	0	0	0	0	0	1	0	0	0	0	0	1	0	0	0	1
FGSG_03769	9	11	5	4	3	9	9	6	10	19	4	2	6	10	11	12	5	6	7	9	9	13	18	10	5	12	12	7	6	11	11	11	15	14	13	13	13	5	4	4	20	21	16	20	12	10	5	3	9
FGSG_03784	1	2	1	0	0	0	0	0	1	0	0	0	0	0	0	0	0	0	0	1	1	1	6	1	0	0	0	1	0	0	0	0	0	0	0	0	0	0	0	0	0	0	0	0	0	0	0	0	0
FGSG_03795	6	11	4	1	1	0	0	0	8	0	0	0	17	0	0	6	0	0	0	6	6	6	6	5	0	0	1	2	5	4	4	0	1	0	0	0	0	0	9	0	19	0	0	0	8	5	0	1	10
FGSG_03813	1	1	1	0	0	0	0	0	1	0	0	0	0	0	0	1	0	0	0	1	1	1	1	1	0	0	0	0	1	0	0	0	1	1	1	1	1	0	1	0	0	1	1	2	0	1	0	0	1
FGSG_03816	2	2	2	0	0	1	1	0	4	0	0	0	2	1	1	3	1	1	0	5	5	4	4	3	1	1	2	1	3	0	0	1	4	4	4	4	4	0	1	1	1	4	6	5	0	3	0	0	2
FGSG_03820	0	0	0	0	0	0	0	0	0	0	0	0	0	0	0	0	0	0	0	1	1	0	0	1	0	0	0	0	0	0	0	0	0	0	0	0	0	0	0	0	0	0	0	0	0	0	0	0	0
FGSG_03827	1	2	2	0	0	0	0	1	2	0	0	0	3	0	0	1	0	0	0	5	5	6	3	6	0	0	0	3	5	0	0	0	1	1	1	1	1	0	3	0	1	0	0	0	0	0	0	0	2
FGSG_03842	4	12	10	1	1	4	4	3	7	3	3	1	5	4	3	4	7	8	15	7	7	7	8	10	3	0	0	5	8	4	4	2	11	9	9	9	9	18	7	4	8	0	0	0	3	5	3	10	8
FGSG_03846	0	2	2	0	0	1	1	0	1	0	10	0	1	1	1	0	0	0	0	3	3	2	2	3	1	0	0	0	1	0	0	2	1	2	2	2	2	0	0	1	0	0	0	0	0	0	0	0	1
FGSG_03858	18	24	29	0	1	7	7	1	25	0	4	0	16	7	8	23	11	12	0	33	33	50	66	40	7	9	8	19	26	3	3	7	18	19	19	19	19	0	16	6	14	25	37	47	2	19	6	2	23
FGSG_03865	3	0	0	0	0	0	0	0	0	0	0	0	4	1	1	3	0	0	0	2	2	3	1	3	0	0	0	3	4	0	0	0	1	1	1	1	1	0	3	0	1	0	0	0	0	2	2	0	1
FGSG_03867	2	1	2	0	0	0	0	0	1	0	0	0	6	0	0	3	0	0	0	3	3	5	1	3	0	0	0	3	3	0	0	0	0	1	1	1	1	0	4	0	4	0	0	0	0	1	0	0	1
FGSG_03883	2	1	1	0	0	0	0	0	2	0	0	0	3	0	0	2	1	1	0	2	2	2	2	2	0	0	0	3	3	0	0	0	2	1	1	1	1	0	1	0	1	0	0	0	0	1	0	0	1
FGSG_03893	3	2	2	0	0	1	1	0	2	0	0	0	0	0	0	2	0	0	0	6	6	7	9	7	2	0	0	3	1	0	0	0	1	0	0	0	0	1	0	0	1	0	0	0	0	2	0	1	0
FGSG_03894	0	1	0	0	0	1	1	0	0	0	0	0	1	0	0	0	0	0	0	2	2	2	1	2	0	0	0	0	1	0	0	0	0	0	0	0	0	0	0	1	0	0	0	0	0	0	0	0	0
FGSG_03896	2	0	0	0	0	0	0	0	0	0	0	0	0	0	0	2	0	0	0	2	2	2	0	2	0	0	0	2	2	0	0	0	0	0	0	0	0	0	2	0	0	0	0	0	0	2	0	0	0
FGSG_03901	4	3	3	1	1	3	3	1	2	0	2	0	2	3	3	4	2	2	0	4	4	4	7	5	3	2	1	2	3	3	3	3	1	4	4	4	4	0	2	3	2	2	2	5	2	3	2	2	3
FGSG_03904	5	4	4	1	0	2	1	0	5	2	0	0	2	0	0	3	0	0	2	2	2	5	6	3	0	1	1	4	0	1	1	0	3	1	1	1	1	5	2	0	3	1	1	1	1	3	1	0	4
FGSG_03905	2	1	2	0	0	0	0	0	0	0	0	0	1	0	0	1	0	0	0	2	2	3	2	3	0	0	0	2	3	0	0	0	1	2	2	2	2	0	2	0	0	0	0	0	0	2	0	0	0
FGSG_03908	7	5	7	0	0	0	0	0	6	0	0	0	6	0	0	5	0	0	0	9	9	10	11	10	0	0	1	5	2	1	1	0	1	2	2	2	2	0	1	0	0	2	2	1	1	1	0	0	4
FGSG_03911	2	0	0	0	0	1	1	0	0	0	0	0	1	1	1	0	0	0	0	1	1	1	1	1	1	0	0	1	2	0	0	1	0	0	0	0	0	0	2	0	0	0	0	0	0	1	0	0	0
FGSG_03916	3	2	2	0	0	3	3	2	3	0	0	0	2	3	3	3	1	2	0	3	3	3	3	3	1	0	0	3	2	5	6	3	2	2	2	2	2	0	2	1	5	0	0	0	1	3	0	1	2
FGSG_03922	11	6	8	4	4	10	10	4	10	9	2	3	11	7	7	13	5	5	14	11	11	11	11	11	9	0	0	10	11	12	12	7	11	10	10	10	10	4	10	8	6	6	9	5	12	14	11	2	8
FGSG_03944	2	1	2	1	1	1	1	0	3	0	0	0	1	0	0	0	0	0	0	2	2	2	3	2	0	0	0	1	1	2	2	0	0	1	1	1	1	0	1	1	0	0	0	0	3	2	0	0	3
FGSG_03954	1	1	1	0	0	1	1	1	1	0	1	0	1	1	1	1	0	0	0	1	1	1	1	1	0	0	0	1	1	0	0	0	1	1	1	1	1	0	0	0	0	0	0	0	0	1	0	0	1
FGSG_03958	0	0	0	0	0	0	0	0	0	0	0	0	0	0	0	0	0	0	0	4	4	4	3	1	0	0	0	0	0	0	0	0	0	0	0	0	0	0	0	0	0	0	0	0	0	0	0	0	0
FGSG_03960	0	0	0	0	0	0	0	0	0	0	0	0	0	0	0	0	0	0	0	1	1	0	1	0	0	0	0	0	0	0	0	0	0	0	0	0	0	0	0	0	5	0	0	0	0	0	0	0	0
FGSG_03969	0	3	0	0	0	0	0	0	0	16	0	0	0	0	0	0	0	0	13	6	6	7	5	8	0	0	0	0	1	0	0	2	0	0	0	0	0	1	0	0	3	6	1	8	0	0	0	0	0
FGSG_03972	20	18	32	1	0	8	8	0	23	0	0	0	22	7	7	29	0	0	0	30	30	38	39	24	5	1	1	12	21	11	11	13	13	10	10	10	10	0	14	4	9	1	1	2	3	27	0	0	16
FGSG_03975	3	5	5	7	10	3	2	4	8	13	13	13	12	4	4	5	5	4	12	11	10	12	12	13	3	2	1	3	10	13	12	3	7	6	6	6	6	1	9	3	24	2	1	2	5	4	29	2	6
FGSG_03986	0	0	0	0	0	0	0	0	0	1	0	0	0	0	0	0	0	0	0	1	1	1	2	1	0	0	0	0	0	0	0	0	0	0	0	0	0	0	0	0	0	0	0	0	0	0	0	0	0
FGSG_04029	0	1	0	0	0	0	0	0	0	0	0	0	0	0	0	0	1	1	0	1	1	1	1	1	0	0	0	0	0	0	0	0	0	0	0	0	0	0	0	0	2	0	0	0	0	0	0	0	0
FGSG_04060	1	1	1	0	0	0	0	0	1	0	0	0	0	0	0	2	0	0	0	3	3	2	3	3	0	4	4	1	1	7	9	0	1	2	2	2	2	0	0	0	0	6	8	6	6	1	1	0	1
FGSG_04074	2	1	1	0	0	0	0	0	0	0	0	0	1	1	1	2	0	0	0	4	4	2	5	2	0	0	0	0	1	0	0	1	3	0	0	0	0	0	1	0	0	0	0	0	0	5	0	0	0
FGSG_04097	9	11	5	4	3	10	10	6	10	16	4	2	6	10	10	12	5	6	7	9	9	12	18	10	5	12	12	8	6	11	11	12	15	14	13	13	13	5	4	5	18	21	16	20	13	10	4	3	9
FGSG_04146	18	6	9	77	75	5	3	8	14	0	1	2	9	4	4	14	4	4	0	18	18	20	13	16	5	1	1	23	50	17	17	6	2	3	3	3	3	0	6	3	4	1	1	1	14	13	34	0	13
FGSG_04239	0	0	0	0	0	2	2	0	0	0	0	0	1	1	1	0	0	0	0	1	1	1	1	1	1	0	0	0	1	0	0	1	0	0	0	0	0	0	0	1	0	0	0	0	0	0	0	0	0
FGSG_04372	0	0	0	0	0	0	0	0	0	0	0	0	0	0	0	0	0	0	0	1	1	0	1	0	0	0	0	0	0	0	0	0	0	1	1	1	1	0	0	0	0	0	0	0	0	0	0	0	0
FGSG_04380	1	1	1	0	0	1	1	0	1	0	0	0	1	0	0	1	0	0	0	2	2	2	2	1	1	0	0	2	0	1	1	0	1	1	1	1	1	0	1	0	0	0	0	0	0	1	0	0	1
FGSG_04397	5	7	6	9	11	5	5	4	13	18	13	11	14	4	4	8	7	7	13	12	11	10	14	11	4	5	4	4	14	17	17	6	8	8	7	7	7	1	11	4	40	6	6	7	14	7	32	1	10
FGSG_04429	0	0	0	0	0	0	0	0	0	0	0	0	0	0	0	0	0	0	0	12	12	11	8	14	0	0	0	0	0	0	0	0	0	0	0	0	0	0	0	0	0	0	0	0	0	0	0	0	0
FGSG_04434	3	1	1	2	1	0	0	1	3	0	0	1	2	2	3	4	0	0	0	1	1	1	0	2	1	1	1	3	6	1	1	1	0	0	0	0	0	0	1	1	5	0	0	0	0	3	1	0	2
FGSG_04439	16	15	11	0	0	0	0	0	18	0	0	0	6	0	0	12	0	0	0	5	5	19	14	8	0	16	12	12	4	14	14	0	5	4	4	4	4	0	4	0	8	41	50	67	28	8	24	0	20
FGSG_04471	0	0	0	0	0	0	0	0	0	0	0	0	1	0	0	0	0	0	0	2	2	8	2	2	0	0	0	0	1	0	0	0	0	0	0	0	0	0	6	0	0	0	0	0	0	0	0	0	2
FGSG_04501	0	0	0	0	0	0	0	0	0	0	0	0	0	0	0	0	0	0	0	11	11	7	6	9	0	0	0	0	0	0	0	0	0	0	0	0	0	0	0	0	0	0	0	0	0	0	0	0	0
FGSG_04503	1	2	1	0	0	0	0	0	2	0	0	0	3	1	1	1	0	0	0	3	3	3	4	5	0	0	0	0	1	0	0	1	0	2	2	2	2	0	0	0	0	0	0	0	0	0	0	0	1
FGSG_04504	0	3	2	0	1	0	0	0	0	7	0	0	0	0	0	0	0	0	3	1	1	3	2	4	0	9	6	0	0	0	0	0	0	1	1	1	1	1	2	0	0	20	16	19	0	0	1	0	0
FGSG_04521	0	0	0	0	0	0	0	0	0	0	0	0	0	0	0	0	0	0	0	2	2	1	1	2	0	0	0	0	0	0	0	0	0	0	0	0	0	0	0	0	0	0	0	0	0	0	0	0	0
FGSG_04527	9	11	5	4	3	10	10	6	10	16	4	2	6	11	12	12	5	6	7	9	9	12	18	10	5	12	12	8	6	11	11	11	15	14	13	13	13	5	4	5	19	21	16	20	12	10	5	3	9
FGSG_04546	10	10	4	4	3	4	4	6	10	14	4	2	4	8	8	12	5	6	5	9	9	7	13	7	2	12	12	7	3	11	11	9	13	10	9	9	9	5	3	5	23	18	14	16	12	9	4	3	8
FGSG_04563	0	0	0	0	0	0	0	0	0	0	0	0	0	0	0	0	0	0	0	1	1	0	0	1	0	0	0	0	0	0	0	0	0	0	0	0	0	0	0	0	0	0	0	0	0	0	0	0	0
FGSG_04583	0	0	1	0	0	0	0	0	1	0	0	0	1	0	0	0	0	0	0	3	3	3	4	3	0	0	0	0	5	0	0	0	0	1	1	1	1	0	1	0	0	0	0	0	0	0	0	0	1
FGSG_04597	0	0	0	0	0	0	0	0	0	0	0	0	0	0	0	0	0	0	0	1	1	3	0	1	0	0	0	0	0	0	0	0	0	0	0	0	0	0	0	0	0	0	0	0	0	0	0	0	0
FGSG_04620	1	2	0	0	0	0	0	0	0	0	0	0	0	0	0	0	0	0	0	2	2	3	1	2	0	0	0	0	2	1	1	0	1	1	1	1	1	0	0	0	1	0	0	0	0	1	0	0	0
FGSG_04624	0	0	1	0	0	0	0	0	0	0	0	0	3	0	0	0	0	0	0	2	2	2	4	1	0	0	0	0	3	2	2	2	0	0	0	0	0	0	3	0	0	0	0	0	0	0	0	0	0
FGSG_04646	0	0	0	0	0	0	0	0	0	0	0	0	0	0	0	0	0	0	0	1	1	0	0	0	0	0	0	0	0	0	0	0	0	0	0	0	0	0	0	0	0	0	0	0	0	0	0	0	0
FGSG_04656	2	1	3	0	0	2	2	0	0	0	0	0	4	1	1	1	0	0	0	5	5	10	12	8	1	0	0	1	5	0	0	3	0	4	4	4	4	0	2	1	0	0	0	0	0	2	0	0	0
FGSG_04678	3	2	6	2	2	0	0	0	2	0	0	0	2	0	0	2	0	0	0	2	2	2	3	2	0	1	1	3	2	1	1	0	1	0	0	0	0	0	2	0	3	2	2	2	3	2	0	0	2
FGSG_04681	19	6	8	0	0	1	1	1	8	0	0	0	33	0	0	21	1	1	0	9	9	12	10	10	0	0	0	16	14	3	3	0	2	3	2	2	2	0	13	0	11	0	0	0	1	21	0	0	8
FGSG_04684	1	0	0	0	0	0	0	0	0	0	0	0	0	0	0	0	0	0	0	2	2	6	2	3	0	0	0	0	0	0	0	0	0	0	0	0	0	0	0	0	0	0	0	0	0	0	0	0	0
FGSG_04685	2	3	8	0	0	1	1	0	6	0	0	0	3	0	0	4	0	1	0	3	3	3	4	3	1	0	0	0	2	3	3	0	1	0	0	0	0	0	1	1	0	2	15	14	2	1	0	0	2
FGSG_04689	2	4	3	0	0	0	0	0	9	0	0	0	1	0	0	3	0	0	0	2	2	4	5	2	0	0	0	3	0	3	3	0	1	1	1	1	1	0	2	0	1	0	0	0	1	3	11	0	9
FGSG_04699	0	0	0	0	0	0	0	0	0	0	0	0	0	0	0	0	0	0	0	1	1	1	0	1	0	0	0	0	0	0	0	0	0	0	0	0	0	0	0	0	0	0	0	0	0	0	0	0	0
FGSG_04704	1	0	2	0	0	0	0	0	1	0	0	0	2	0	0	1	0	0	0	1	1	1	1	1	0	0	0	1	1	0	0	0	0	0	0	0	0	0	1	0	0	0	0	0	0	1	0	0	1
FGSG_04732	32	26	39	0	1	10	10	0	28	0	1	1	29	9	9	39	0	0	0	28	28	49	50	33	11	1	2	16	30	13	13	16	14	9	9	9	9	0	13	8	8	4	5	8	3	35	0	0	21
FGSG_04735	1	1	0	0	0	0	1	0	0	0	0	0	1	2	2	1	0	0	0	2	2	2	1	2	0	0	0	3	1	0	0	1	0	0	0	0	0	0	0	1	0	0	0	0	0	1	0	0	0
FGSG_04739	0	0	0	0	0	0	0	0	1	0	0	1	0	0	0	0	0	0	0	3	3	4	2	4	0	0	0	1	0	0	0	0	0	4	4	4	4	0	0	0	0	0	0	0	0	0	0	5	1
FGSG_04740	0	0	0	0	0	0	0	0	0	0	0	0	0	0	0	0	0	0	0	1	1	0	1	0	0	0	0	0	0	0	0	0	0	0	0	0	0	0	0	0	0	0	0	0	0	0	0	0	0
FGSG_04743	1	3	4	0	0	0	0	1	6	0	0	0	1	0	0	3	1	0	0	5	5	4	2	5	0	0	0	1	2	0	0	0	5	2	2	2	2	0	1	0	1	5	6	5	0	3	0	0	4
FGSG_04744	0	1	0	0	0	0	0	0	2	0	0	0	0	0	0	1	0	0	0	1	1	1	2	1	0	0	0	0	6	0	0	0	0	0	0	0	0	0	0	1	0	0	0	0	0	0	0	0	1
FGSG_04745	0	0	0	0	0	0	0	0	0	0	0	0	0	0	0	0	0	0	0	1	1	0	0	0	0	0	0	0	0	0	0	0	0	0	0	0	0	0	0	0	0	0	0	0	0	1	0	0	0
FGSG_04768	1	2	2	0	0	0	0	1	2	0	0	0	3	0	0	1	0	0	0	5	5	6	4	6	0	0	0	1	5	0	0	0	1	1	1	1	1	0	3	0	1	0	0	0	0	0	0	0	2
FGSG_04817	3	3	2	0	0	1	1	2	4	11	0	0	3	3	3	3	1	1	5	2	2	2	1	2	1	1	1	2	6	2	2	2	3	14	12	12	13	4	2	1	5	2	4	2	0	4	1	0	3
FGSG_04818	2	1	2	5	8	1	1	1	0	10	0	0	1	1	1	3	0	0	0	3	3	1	3	1	1	1	0	1	1	0	0	1	0	0	0	0	0	0	1	0	5	2	2	4	0	1	5	0	0
FGSG_04824	0	0	0	0	0	0	0	0	0	0	0	0	0	0	0	0	0	0	0	3	3	1	1	7	0	0	0	0	0	0	0	0	0	0	0	0	0	0	0	0	0	0	0	0	0	0	0	0	0
FGSG_04841	0	0	0	0	0	0	0	0	0	0	0	0	0	0	0	0	0	0	0	2	2	3	2	1	0	0	0	0	0	0	0	0	0	0	0	0	0	0	0	0	0	0	0	0	0	0	0	0	0
FGSG_04848	2	2	1	0	0	0	0	0	2	0	0	0	1	0	0	1	0	0	0	1	1	2	1	2	0	0	0	1	2	0	0	0	1	0	0	0	0	0	1	0	0	0	0	0	0	1	0	0	2
FGSG_04849	0	0	0	0	0	0	0	0	0	0	0	0	0	0	0	0	0	0	0	1	1	1	0	0	0	0	0	0	0	0	0	0	0	0	0	0	0	0	0	0	0	0	0	0	0	0	0	0	0
FGSG_04858	0	0	0	0	0	0	0	0	1	0	0	0	0	0	0	0	0	0	0	3	3	4	2	5	0	0	0	2	0	0	0	0	0	4	4	4	4	0	0	0	0	0	0	0	0	0	0	1	1
FGSG_04864	11	3	5	0	0	0	0	0	2	0	0	0	4	0	0	5	0	0	0	7	7	7	11	7	0	9	8	6	1	0	0	0	1	2	1	1	1	0	1	0	0	44	29	27	0	3	0	0	0
FGSG_04895	0	0	0	1	1	1	1	0	0	0	1	0	1	0	0	0	2	3	0	1	1	0	1	0	1	0	0	0	2	2	4	0	0	0	0	0	0	0	1	0	1	0	0	0	2	0	6	0	0
FGSG_04900	0	0	0	0	0	0	0	0	0	0	0	0	0	0	0	0	0	0	0	1	1	1	1	2	0	0	0	0	0	0	0	0	0	0	0	0	0	0	0	0	0	0	0	0	0	0	0	0	0
FGSG_04953	16	23	28	0	1	5	5	1	21	0	4	0	15	5	6	22	11	12	0	32	32	51	66	37	5	7	6	18	24	3	3	6	18	16	16	16	16	0	15	6	14	22	29	39	2	18	6	2	18
FGSG_04980	1	1	1	1	1	1	1	1	1	1	1	0	1	1	1	1	1	1	2	1	1	1	1	1	1	1	0	1	1	1	1	1	1	1	1	1	1	1	1	1	1	1	2	2	0	1	2	1	1
FGSG_05046	0	0	0	0	0	0	0	0	0	0	0	0	1	0	0	1	0	0	0	1	1	1	0	1	0	0	0	1	3	0	0	0	0	0	0	0	0	0	1	0	0	0	0	0	0	2	0	0	0
FGSG_05052	2	2	1	1	2	1	1	0	2	5	1	0	2	2	2	2	0	0	4	2	2	3	3	3	1	1	0	2	1	0	0	3	2	1	1	1	1	1	2	1	0	4	3	2	0	2	0	1	2
FGSG_05163	4	2	2	0	0	2	2	2	1	0	0	0	2	2	2	2	1	1	0	3	3	3	3	3	2	0	0	2	3	2	2	2	2	2	2	2	2	0	2	3	2	0	0	0	3	2	0	0	2
FGSG_05245	7	3	3	3	3	2	2	0	1	0	2	2	4	4	4	8	1	2	2	8	8	9	7	8	2	0	0	6	12	1	1	6	4	5	5	5	5	0	3	2	2	0	0	0	1	7	2	0	2
FGSG_05341	0	0	0	0	0	0	0	0	0	0	0	0	0	0	0	0	0	0	0	1	1	1	1	1	0	0	0	0	0	0	0	0	0	0	0	0	0	0	0	0	0	0	0	0	0	0	0	0	0
FGSG_05609	0	0	0	0	0	0	0	0	0	0	0	0	0	0	0	0	0	0	0	1	1	0	0	0	0	0	0	0	0	0	0	0	0	0	0	0	0	0	0	0	0	0	0	0	0	0	0	0	0
FGSG_05719	0	0	3	0	0	0	0	0	0	0	0	0	0	0	0	0	0	0	0	2	2	7	0	6	0	0	0	0	0	0	0	0	1	1	1	1	1	0	0	0	0	0	0	0	0	0	0	0	0
FGSG_05757	5	5	6	7	7	4	4	4	4	0	3	3	4	3	3	5	1	1	0	6	6	7	6	6	4	0	0	4	5	1	1	3	6	5	5	5	5	0	5	3	1	0	0	0	1	4	3	0	4
FGSG_05763	17	10	7	0	0	2	2	4	34	0	0	0	43	8	9	13	33	28	3	24	24	19	25	26	2	0	0	15	38	0	0	7	12	7	7	7	7	12	36	1	41	1	1	1	0	16	0	0	39
FGSG_05797	10	11	5	4	3	7	7	6	10	14	4	2	6	9	9	12	5	6	4	9	9	8	17	9	3	11	10	7	6	11	11	11	15	14	13	13	13	5	4	7	20	19	16	18	12	9	4	3	9
FGSG_05841	0	0	0	0	0	0	0	0	0	0	0	0	0	0	0	0	0	0	0	1	1	0	1	0	0	0	0	0	0	0	0	0	0	0	0	0	0	0	0	0	0	0	0	0	0	0	0	0	0
FGSG_05847	18	3	6	80	73	2	2	6	13	0	1	2	7	2	2	16	4	4	0	16	16	17	12	13	2	0	0	17	35	17	17	6	0	2	2	2	2	0	4	2	4	0	0	0	13	11	34	0	12
FGSG_05851	2	4	1	0	0	0	0	0	2	0	0	0	3	0	0	3	0	0	0	3	3	3	5	3	0	3	4	3	3	8	12	0	2	1	1	1	1	0	1	0	2	10	8	12	3	2	0	0	3
FGSG_05906	3	3	3	9	10	1	1	1	1	24	2	1	1	1	1	4	0	0	0	3	3	2	3	2	1	1	1	3	5	0	0	1	1	1	1	1	1	0	2	1	7	3	1	4	1	3	6	0	1
FGSG_05933	1	1	1	0	0	0	0	0	1	0	1	0	1	0	0	2	0	0	0	2	2	2	2	2	0	0	0	1	1	2	2	1	1	0	0	0	0	0	0	0	3	0	0	0	1	2	0	0	1
FGSG_05947	0	0	0	0	0	0	0	0	0	0	0	0	0	0	0	0	0	0	0	1	1	1	0	1	0	0	0	0	0	0	0	0	0	0	0	0	0	0	0	0	0	0	0	0	0	0	0	0	0
FGSG_05970	0	1	0	0	0	0	0	0	0	0	0	0	0	0	0	1	0	0	0	1	1	3	2	1	0	0	0	0	0	0	0	0	0	0	0	0	0	0	0	0	0	0	0	0	0	0	0	0	0
FGSG_05983	13	4	20	0	1	2	2	1	20	1	0	0	15	3	3	23	1	2	16	15	15	28	24	24	4	2	3	14	16	6	6	4	14	12	12	12	12	38	6	4	15	10	10	9	3	17	1	0	13
FGSG_06017	2	2	1	0	0	0	0	0	2	0	0	0	1	0	0	2	0	0	0	4	4	7	5	3	0	17	13	2	4	0	0	0	2	1	1	1	1	0	1	0	0	42	69	70	0	1	0	0	2
FGSG_06087	4	3	2	0	0	6	6	2	3	0	0	0	6	3	3	8	1	1	0	6	6	5	6	5	4	0	0	5	6	0	0	6	4	5	5	5	5	0	6	3	0	0	0	0	0	4	0	0	4
FGSG_06110	20	7	10	0	0	1	1	1	8	0	0	0	35	0	0	23	1	1	0	12	12	16	11	13	0	0	0	19	19	3	3	0	2	3	2	2	2	0	13	0	14	0	0	0	3	25	0	0	9
FGSG_06117	2	3	2	0	0	0	0	0	0	0	0	0	2	0	0	2	1	1	0	2	2	2	4	2	0	0	0	3	1	0	0	0	2	0	0	0	0	0	0	0	0	0	0	0	0	2	0	0	0
FGSG_06278	3	4	4	1	1	0	0	1	6	0	1	1	2	1	1	3	1	1	0	2	2	2	2	2	2	0	0	4	3	4	4	1	5	4	4	4	4	0	2	1	2	0	0	0	3	3	3	1	4
FGSG_06332	5	1	1	2	4	2	2	1	3	1	1	2	3	9	9	7	2	2	3	13	13	17	19	15	2	4	4	5	35	13	14	8	3	3	2	2	3	2	3	3	5	9	7	9	23	8	21	2	2
FGSG_06437	25	15	22	2	2	3	3	6	35	51	0	0	18	5	5	23	1	4	51	26	26	45	44	27	3	1	0	21	20	26	28	11	16	19	17	17	17	36	9	6	9	3	14	10	5	24	1	1	16
FGSG_06438	28	22	32	0	0	10	10	1	30	0	0	0	31	7	7	34	0	0	0	30	30	48	44	29	8	2	2	14	26	13	13	16	9	10	10	10	10	0	15	4	9	2	3	5	3	38	0	0	17
FGSG_06443	2	1	0	0	0	0	0	0	2	3	0	0	4	0	0	2	0	0	0	2	2	3	3	2	0	0	0	2	2	0	0	2	1	0	0	0	0	1	0	0	1	1	2	1	0	3	0	1	1
FGSG_06451	1	5	1	0	0	0	0	0	2	0	0	0	3	0	0	0	2	1	0	3	3	11	2	5	0	0	0	2	1	0	0	0	1	2	2	2	2	0	1	0	0	1	0	2	0	2	0	2	1
FGSG_06452	6	3	5	26	22	2	2	4	5	0	1	2	4	3	3	7	4	4	0	6	6	6	5	6	2	0	0	7	9	17	18	5	1	2	2	2	2	0	5	2	4	0	0	0	14	8	34	0	4
FGSG_06463	2	2	3	0	0	0	0	0	3	0	0	0	2	0	0	2	0	0	0	2	2	3	4	2	0	0	0	3	3	3	3	0	3	3	3	3	3	0	1	1	2	0	0	0	0	2	0	0	2
FGSG_06465	2	1	3	0	0	1	1	0	3	2	1	0	1	0	0	4	0	1	0	4	4	5	8	6	0	0	0	3	3	0	1	1	3	2	2	2	2	3	0	0	10	5	6	6	1	3	1	0	4
FGSG_06466	1	0	0	0	0	0	0	0	0	0	0	0	2	0	0	1	0	0	0	1	1	1	1	1	0	0	0	0	1	0	0	0	0	0	0	0	0	0	0	0	0	0	0	0	0	1	0	0	0
FGSG_06469	3	1	1	0	0	1	1	0	0	0	0	0	2	1	1	4	0	0	0	2	2	2	2	2	0	0	0	3	9	0	0	1	2	4	4	4	4	0	3	1	0	0	0	0	0	4	0	0	0
FGSG_06479	0	0	0	0	0	0	0	0	0	0	0	0	0	0	0	0	0	0	0	8	8	9	8	11	0	0	0	0	3	0	0	0	0	0	0	0	0	0	1	0	0	0	0	0	0	0	0	0	1
FGSG_06497	2	0	1	0	0	0	0	2	3	0	0	0	3	0	0	2	0	0	0	1	1	3	2	2	0	0	0	2	1	0	0	1	4	3	3	3	3	0	1	0	1	0	0	0	0	3	0	0	1
FGSG_06506	1	1	1	0	0	0	0	0	1	0	0	0	3	0	0	1	0	0	0	1	1	1	1	1	1	1	0	1	3	0	0	0	1	0	0	0	0	0	0	0	0	2	7	4	0	2	0	0	1
FGSG_06572	2	0	1	0	3	2	2	0	1	0	0	0	1	1	1	3	1	1	1	5	5	8	11	8	2	1	1	1	20	7	6	2	0	0	0	0	0	2	1	2	3	3	2	5	11	4	9	1	2
FGSG_06605	17	23	29	0	2	4	4	1	24	0	3	0	16	4	5	24	11	13	0	35	35	54	68	41	5	6	5	16	24	6	6	4	15	22	22	22	22	0	13	4	17	17	29	28	4	14	10	2	18
FGSG_06610	2	2	1	0	0	3	3	1	0	0	0	0	3	3	3	3	0	0	0	2	2	3	3	3	3	0	0	3	2	1	1	2	1	2	2	2	2	0	4	4	1	0	0	0	0	4	0	0	1
FGSG_06612	2	1	3	0	0	0	0	0	3	0	0	0	4	1	1	2	0	0	0	3	3	4	5	4	0	0	0	2	3	1	1	2	5	6	6	6	6	0	2	0	9	0	0	0	0	4	0	0	2
FGSG_06616	4	8	9	0	0	4	4	1	4	0	0	0	11	3	2	3	0	0	0	3	3	3	5	7	8	0	0	3	4	0	0	2	4	3	3	3	3	0	6	5	2	0	0	0	0	4	0	0	4
FGSG_06712	0	0	0	0	0	0	0	0	0	0	0	0	0	0	0	0	0	0	0	1	1	1	1	1	0	0	0	0	0	0	0	0	0	0	0	0	0	0	0	0	0	0	0	0	0	0	0	0	0
FGSG_06733	4	4	4	2	3	3	4	2	7	3	1	1	3	2	2	4	3	4	2	5	5	6	7	7	3	3	4	4	2	8	8	3	2	3	3	3	3	1	3	3	5	2	3	3	5	5	4	1	8
FGSG_06741	2	3	2	0	0	3	3	0	4	0	0	0	3	2	2	3	0	0	0	5	5	5	3	5	3	0	0	3	7	1	1	2	2	2	2	2	2	0	5	2	0	0	0	0	0	3	0	0	5
FGSG_06775	13	5	4	0	0	2	2	2	4	0	0	0	19	1	1	8	6	5	0	4	4	7	4	5	2	0	0	12	12	0	0	1	2	3	3	3	3	0	8	1	2	1	1	1	0	12	0	0	4
FGSG_06895	9	12	5	4	3	9	10	6	10	21	4	2	6	10	10	12	5	6	8	9	9	13	18	10	5	12	12	8	6	11	11	11	15	14	13	13	13	6	4	4	20	21	16	20	12	10	8	3	9
FGSG_06993	1	1	1	0	0	1	1	0	1	0	0	0	1	1	1	0	0	0	0	1	1	1	1	1	0	0	0	1	1	0	0	1	1	1	1	1	1	0	1	1	1	0	0	0	0	1	0	0	1
FGSG_07207	1	2	0	0	0	2	2	0	0	0	0	0	0	0	0	1	0	0	0	2	2	3	3	2	0	0	0	1	3	0	0	1	6	3	3	3	3	0	1	1	1	0	0	2	0	1	0	0	0
FGSG_07221	0	0	0	0	0	0	0	0	0	0	0	0	0	0	0	0	0	0	0	1	1	0	0	0	0	0	0	0	0	0	0	0	0	0	0	0	0	0	0	0	0	0	0	0	0	0	0	0	0
FGSG_07238	1	3	2	0	0	0	0	2	17	0	0	0	21	4	4	3	25	23	1	16	16	10	16	13	0	0	0	3	15	0	0	3	10	6	6	6	6	8	19	0	18	0	0	0	0	3	0	0	23
FGSG_07435	0	0	0	0	0	0	0	0	0	0	0	0	0	0	0	0	0	0	0	1	1	1	2	2	0	0	0	0	0	0	0	0	0	0	0	0	0	0	0	0	0	0	0	0	0	0	0	0	0
FGSG_07551	7	11	10	0	0	0	0	0	13	0	0	0	1	0	0	4	1	1	0	5	5	11	7	6	0	3	3	5	1	1	1	0	5	1	1	1	1	0	2	0	4	19	13	19	0	5	18	0	15
FGSG_07556	1	2	3	0	0	1	1	1	1	0	0	0	2	0	0	1	1	1	0	4	4	5	2	4	1	0	0	1	2	0	0	3	1	3	3	3	3	0	0	2	0	0	0	0	0	0	0	0	0
FGSG_07569	9	11	16	0	0	5	5	7	4	16	2	1	11	6	6	14	2	3	15	16	16	24	24	19	6	0	0	7	11	15	15	11	4	6	6	6	6	10	9	3	7	0	0	0	14	10	8	0	9
FGSG_07608	3	2	2	0	0	2	2	0	2	0	3	1	1	0	0	3	1	1	0	2	2	3	2	3	0	0	0	2	2	1	1	2	2	1	1	1	1	0	1	2	3	0	0	0	2	3	0	0	2
FGSG_07625	2	2	2	0	0	0	0	0	1	0	0	0	4	0	0	2	0	0	0	1	1	1	2	1	0	0	0	1	4	0	0	0	1	1	1	1	1	0	0	0	0	0	0	0	0	2	0	0	0
FGSG_07629	0	0	0	0	0	0	0	0	0	0	0	0	0	0	0	0	0	0	0	2	2	4	1	1	0	0	0	0	0	0	0	0	0	0	0	0	0	0	0	0	0	0	0	0	0	0	0	0	0
FGSG_07639	6	5	5	0	0	1	1	0	3	0	0	0	8	0	0	5	0	0	0	6	6	14	16	8	0	0	0	2	4	0	0	1	1	2	2	2	2	0	1	1	1	0	0	0	0	4	0	0	1
FGSG_07661	32	28	39	0	0	11	11	0	29	0	0	0	30	10	10	38	0	0	0	29	29	49	49	31	10	3	3	17	26	13	13	16	14	11	11	11	11	0	14	7	8	6	4	11	3	35	1	0	21
FGSG_07678	1	2	2	2	2	0	0	1	3	0	0	0	1	0	0	1	0	0	0	1	1	2	1	1	0	0	0	0	2	0	0	0	1	2	2	2	2	0	1	0	1	0	0	0	0	1	6	0	3
FGSG_07684	0	0	0	0	0	0	0	0	0	0	0	0	0	0	0	0	0	0	0	1	1	1	1	1	0	0	0	0	0	0	0	0	0	0	0	0	0	0	0	0	0	0	0	0	0	0	0	0	0
FGSG_07691	3	0	1	0	0	0	0	0	1	0	0	0	0	0	0	1	0	0	0	3	3	9	1	3	0	0	0	2	1	0	0	0	1	0	0	0	0	0	0	0	0	0	0	0	0	1	0	0	1
FGSG_07695	4	5	4	0	0	0	0	0	2	0	0	0	6	0	0	5	0	0	0	5	5	11	15	7	0	0	0	2	3	0	0	0	1	1	1	1	1	0	1	0	1	0	0	0	0	3	0	0	1
FGSG_07698	1	0	1	0	0	0	0	0	0	0	0	0	0	0	0	0	0	0	0	1	1	1	0	0	0	0	0	0	0	0	0	0	1	1	1	1	1	0	1	0	0	0	0	0	0	1	0	0	0
FGSG_07699	0	0	0	0	0	0	0	0	0	0	0	0	0	0	0	1	0	0	0	1	1	0	0	0	0	0	0	0	1	0	0	0	0	0	0	0	0	0	1	0	0	0	0	0	0	0	0	0	0
FGSG_07721	3	3	5	0	0	1	1	0	2	1	0	0	2	2	2	2	1	2	5	6	6	5	12	7	1	0	0	0	4	0	0	1	3	4	4	4	4	2	2	1	0	0	0	0	0	2	1	1	1
FGSG_07728	0	0	0	0	0	0	0	0	0	0	0	0	0	0	0	0	0	0	0	3	3	2	0	2	0	0	0	0	0	0	0	0	0	0	0	0	0	0	0	0	0	0	0	0	0	0	0	0	0
FGSG_07755	0	0	0	0	0	0	0	0	0	0	0	0	0	0	0	0	0	0	0	4	4	1	1	1	0	0	0	0	0	0	0	0	0	0	0	0	0	0	1	0	0	0	0	0	0	0	3	0	0
FGSG_07775	7	7	7	6	9	5	4	5	10	14	8	3	12	4	4	9	5	4	13	11	10	14	11	14	6	3	3	4	13	17	16	6	10	10	9	9	9	1	16	4	30	2	2	3	11	8	26	0	7
FGSG_07794	7	5	7	0	0	0	0	0	5	0	0	0	6	0	0	5	0	0	0	9	9	10	12	9	0	2	2	6	2	1	1	0	1	2	2	2	2	0	1	0	0	2	4	8	2	2	0	0	4
FGSG_07797	0	1	0	0	0	0	0	0	1	0	0	0	2	1	1	0	0	0	0	3	3	3	4	5	0	0	0	0	1	0	0	1	0	2	2	2	2	0	0	0	0	0	0	0	0	0	0	0	0
FGSG_07829	8	3	1	0	0	4	4	2	8	0	0	0	3	4	5	9	0	0	0	6	6	6	8	7	5	0	0	5	9	4	4	3	1	0	0	0	0	0	4	4	11	0	0	0	3	9	0	0	7
FGSG_07838	27	24	31	0	0	10	10	0	24	0	0	0	26	9	9	32	0	0	0	30	30	43	45	28	7	3	3	15	26	12	12	16	12	10	10	10	10	0	13	3	9	4	4	10	3	33	0	0	17
FGSG_07871	0	0	0	0	0	0	0	0	0	0	0	0	0	0	0	0	0	0	0	1	1	2	1	2	0	0	0	0	0	0	0	0	0	0	0	0	0	0	0	0	0	0	0	0	0	0	0	0	0
FGSG_07899	0	0	0	0	0	0	0	0	0	0	0	0	0	0	0	0	0	0	0	2	2	2	2	6	0	0	0	0	0	0	0	0	1	0	0	0	0	0	1	0	0	0	0	0	0	0	0	0	0
FGSG_07921	0	0	0	0	0	1	1	0	0	0	0	0	0	1	1	0	0	0	0	1	1	1	1	1	1	0	0	0	1	1	2	1	1	0	0	0	0	0	0	1	0	0	0	0	0	0	0	0	0
FGSG_07934	0	0	0	0	0	1	0	1	1	0	0	0	0	1	1	0	0	0	0	1	1	1	0	1	1	0	0	0	1	0	0	1	1	1	1	1	1	0	1	1	0	0	0	0	0	0	0	0	1
FGSG_07944	4	4	5	0	0	4	4	4	4	0	5	5	2	3	3	3	1	1	0	4	4	5	4	4	4	6	6	4	4	1	1	4	3	4	3	3	3	0	3	4	1	9	17	17	1	4	2	1	5
FGSG_07988	2	1	1	0	0	0	0	0	0	0	0	0	1	1	1	1	0	0	0	4	4	2	5	2	0	0	0	0	1	0	0	1	2	0	0	0	0	0	1	0	0	0	0	0	0	5	0	0	0
FGSG_07993	14	20	18	0	1	3	3	0	16	0	3	0	11	3	3	18	10	12	0	28	28	39	58	30	3	6	5	14	17	3	3	4	14	14	14	14	14	0	8	3	13	21	28	30	2	14	5	2	12
FGSG_07996	2	1	2	0	0	2	2	0	0	1	0	0	4	1	1	1	0	0	0	6	6	10	13	8	1	0	0	1	5	0	0	3	0	4	4	4	4	0	2	1	1	0	0	0	0	3	0	0	0
FGSG_08002	1	1	1	0	0	0	0	0	1	0	0	0	0	0	0	1	0	0	0	1	1	1	1	1	0	0	0	1	0	0	0	0	1	0	0	0	0	0	0	0	0	0	0	0	0	0	0	0	1
FGSG_08007	12	1	8	13	12	4	4	1	8	5	0	0	13	4	6	9	0	0	0	12	12	8	2	10	4	1	1	8	14	8	8	1	7	9	9	9	9	0	6	4	0	2	3	6	4	8	0	0	2
FGSG_08011	23	13	9	0	0	1	1	1	11	0	0	0	47	0	0	23	1	1	0	12	12	17	15	13	0	0	0	18	30	0	0	0	3	3	2	2	2	0	17	0	16	0	0	0	0	23	2	0	11
FGSG_08021	4	2	0	0	0	0	0	9	6	0	0	0	2	2	3	5	0	0	0	4	4	4	3	5	0	0	0	2	6	6	6	0	0	0	0	0	0	0	2	0	0	0	0	0	3	4	0	0	5
FGSG_08026	0	0	0	0	0	0	0	0	0	0	0	0	0	0	0	0	0	0	0	22	22	14	8	13	0	0	0	0	0	0	0	0	0	0	0	0	0	0	0	0	0	0	0	0	0	0	0	0	0
FGSG_08041	0	0	0	0	0	0	0	0	1	0	0	0	0	0	0	1	0	0	0	1	1	0	0	0	0	0	0	0	0	0	0	0	0	0	0	0	0	0	0	0	0	0	0	0	0	0	0	0	1
FGSG_08048	3	1	1	0	0	1	1	0	0	0	0	0	2	1	1	4	0	0	0	2	2	2	2	2	0	0	0	3	8	0	0	1	2	4	4	4	4	0	3	1	0	0	0	0	0	4	0	0	0
FGSG_08085	0	0	0	0	0	0	0	0	0	0	0	0	1	0	0	0	0	0	0	2	2	1	1	3	0	0	0	0	0	0	0	0	0	0	0	0	0	0	0	0	0	0	0	0	0	0	0	0	0
FGSG_08090	0	0	0	0	0	0	0	0	0	0	0	0	0	0	0	0	0	0	0	3	3	2	1	2	0	0	0	0	0	0	0	0	0	0	0	0	0	0	0	0	0	0	0	0	0	0	0	0	0
FGSG_08094	0	0	0	0	0	0	0	0	0	0	0	0	0	0	0	0	0	0	0	3	3	2	2	0	0	0	0	0	0	0	0	0	0	0	0	0	0	0	0	0	0	0	0	0	0	0	0	0	0
FGSG_08115	1	0	2	0	0	0	0	0	0	0	0	0	0	0	0	1	0	0	0	2	2	4	6	4	0	0	0	1	2	0	0	0	1	2	2	2	2	0	0	0	0	0	0	0	0	1	0	0	0
FGSG_08116	11	28	42	1	1	10	8	3	30	2	2	0	18	12	12	27	3	6	1	33	33	53	60	46	8	0	0	17	24	1	1	12	27	18	18	18	18	1	9	4	24	1	1	1	2	18	2	0	23
FGSG_08122	2	1	1	0	0	0	0	0	0	0	0	0	1	1	1	1	0	0	0	4	4	2	5	2	0	0	0	0	1	0	0	1	3	2	2	2	2	0	1	0	0	0	0	0	0	5	0	0	0
FGSG_08136	3	1	3	0	0	2	2	0	0	1	0	0	6	1	1	1	0	0	0	5	5	9	13	8	1	0	0	1	5	0	0	3	0	4	4	4	4	0	2	1	1	0	0	0	0	2	0	0	0
FGSG_08150	2	4	3	0	0	1	2	3	4	0	7	4	2	2	2	2	1	1	0	6	6	9	6	4	2	0	0	2	2	20	20	2	3	4	4	4	4	0	2	2	3	0	0	0	20	2	2	6	3
FGSG_08175	0	0	0	0	0	0	0	0	0	0	0	0	0	0	0	0	0	0	0	3	3	3	2	2	0	0	0	0	0	0	0	0	0	0	0	0	0	0	0	0	0	0	0	0	0	0	0	0	0
FGSG_08180	0	0	0	0	0	0	0	0	0	0	0	0	0	0	0	3	0	0	0	2	2	1	0	0	0	0	0	0	0	0	0	0	0	0	0	0	0	0	0	0	0	0	0	0	0	0	0	0	0
FGSG_08196	0	2	2	0	0	0	0	1	3	0	0	0	3	0	0	4	0	0	0	1	1	1	2	1	0	0	0	1	2	0	0	0	2	4	4	4	4	0	1	0	12	0	0	0	0	1	0	0	2
FGSG_08210	0	0	0	0	0	0	0	0	0	0	0	0	0	0	0	0	0	0	0	1	1	0	0	0	0	0	0	0	0	0	0	0	0	0	0	0	0	0	0	0	0	0	0	0	0	0	0	0	0
FGSG_08213	0	0	0	0	0	0	0	0	0	0	0	0	0	0	0	0	0	0	0	7	7	2	1	0	0	0	0	0	0	0	0	0	0	0	0	0	0	0	0	0	0	0	0	0	0	0	0	0	0
FGSG_08238	0	0	1	0	0	0	0	0	0	0	0	0	1	0	0	0	0	0	0	3	3	3	4	3	0	0	0	0	5	0	0	0	0	1	1	1	1	0	1	0	0	0	0	0	0	0	0	0	0
FGSG_08265	5	4	4	0	0	2	2	3	5	0	4	4	1	1	1	5	6	6	0	5	5	5	7	4	2	4	4	4	2	11	11	2	4	4	4	4	4	0	1	2	11	8	14	12	7	6	4	3	6
FGSG_08289	2	3	4	0	0	2	2	0	2	0	0	0	0	8	7	0	0	0	0	1	1	2	3	2	1	0	0	2	6	0	0	5	2	1	1	1	1	0	2	1	0	0	0	0	0	1	0	0	2
FGSG_08344	0	0	0	0	0	0	0	0	0	0	0	0	0	0	0	0	0	0	0	2	2	0	0	0	0	0	0	0	0	0	0	0	0	0	0	0	0	0	0	0	0	0	0	0	0	0	0	0	0
FGSG_08387	1	0	0	0	0	0	0	0	0	0	0	0	1	0	0	1	0	0	0	1	1	1	1	1	0	0	0	1	1	1	1	0	0	0	0	0	0	0	0	0	0	0	0	0	3	1	0	0	0
FGSG_08415	2	1	1	0	0	0	0	0	0	0	0	0	0	0	0	3	1	0	0	3	3	4	4	3	0	3	3	2	3	2	2	0	2	3	3	3	3	0	0	0	0	3	3	3	3	2	0	0	1
FGSG_08454	9	11	5	4	3	10	9	6	11	14	4	2	6	10	11	12	5	6	6	9	9	11	18	10	5	12	12	8	6	11	11	11	15	14	13	13	13	5	4	4	17	21	16	18	12	10	4	3	10
FGSG_08464	5	4	2	2	4	3	3	3	3	0	4	4	5	15	15	7	1	1	3	16	16	16	13	15	2	5	5	9	15	2	2	13	6	8	7	7	7	2	3	3	1	9	7	8	5	5	19	3	3
FGSG_08549	1	0	0	0	0	0	0	0	1	9	0	0	0	0	0	1	1	2	0	1	1	1	1	1	0	0	0	1	1	3	3	0	1	1	1	1	1	7	1	0	4	0	0	0	2	1	10	0	1
FGSG_08583	5	7	9	8	10	5	5	5	12	19	14	14	15	4	4	7	5	5	13	15	14	17	16	17	3	3	2	5	15	16	16	6	10	13	12	12	12	1	14	4	30	5	5	5	8	8	32	2	9
FGSG_08824	13	14	17	0	0	5	5	0	10	0	0	0	15	5	5	24	0	0	0	20	20	21	24	18	4	4	4	9	16	15	15	10	8	4	4	4	4	0	10	2	6	7	5	14	3	16	0	0	5
FGSG_08825	5	4	5	0	0	2	2	1	5	0	2	2	6	1	1	4	2	3	0	7	7	8	10	9	2	1	1	4	5	2	2	2	4	6	6	6	6	0	5	1	5	1	3	3	3	4	0	2	3
FGSG_08907	0	0	0	0	0	0	0	1	2	0	0	0	4	0	0	2	0	0	0	1	1	1	1	1	0	0	0	1	4	7	7	0	0	1	1	1	1	0	3	0	2	0	0	0	4	5	0	0	2
FGSG_08958	0	14	30	0	0	7	7	0	1	3	0	0	22	1	1	13	0	0	6	14	14	43	23	18	9	0	0	0	12	0	0	1	2	3	3	3	3	1	2	3	0	0	0	0	0	3	0	0	0
FGSG_08978	0	0	0	0	0	0	0	0	0	0	0	0	0	0	0	0	0	0	0	1	1	0	1	1	0	0	0	0	0	0	0	0	0	0	0	0	0	0	0	0	0	0	0	0	0	0	0	0	0
FGSG_08987	1	1	1	0	0	1	1	1	1	0	1	0	0	1	1	1	0	0	0	1	1	1	1	0	1	0	0	1	1	0	0	1	1	1	1	1	1	0	1	1	1	0	0	0	1	1	0	0	1
FGSG_09032	1	3	3	1	1	0	0	0	2	0	0	0	5	0	0	1	0	0	0	3	3	4	5	2	0	0	0	1	1	1	1	0	1	0	0	0	0	0	1	1	2	1	3	0	1	1	1	0	2
FGSG_09046	10	17	14	0	0	12	11	1	10	1	2	2	8	11	11	12	3	3	5	19	18	23	31	19	7	1	0	11	8	2	2	7	13	12	12	12	12	1	6	7	8	1	1	1	2	11	2	2	9
FGSG_09066	1	0	0	0	0	0	0	0	0	0	0	0	1	0	0	0	0	0	0	1	1	1	2	1	0	0	0	0	0	0	0	0	0	0	0	0	0	0	0	0	0	0	0	0	0	0	0	0	0
FGSG_09071	0	0	0	0	0	0	0	0	0	0	0	0	0	0	0	0	0	0	0	8	8	1	0	1	0	0	0	0	0	0	0	0	0	0	0	0	0	0	0	0	0	0	0	0	0	0	0	0	0
FGSG_09085	14	8	19	0	0	3	3	1	18	1	0	0	17	2	3	25	2	2	16	16	16	21	24	17	6	3	3	16	18	6	6	3	12	14	14	14	14	39	5	2	20	11	10	10	8	15	1	0	14
FGSG_09093	4	1	0	3	3	1	1	2	5	1	0	0	1	2	2	5	2	2	0	5	5	5	3	5	1	0	0	4	6	4	4	2	2	1	1	1	1	5	2	1	6	1	0	0	3	5	2	0	4
FGSG_09099	25	15	21	2	2	3	3	6	36	51	0	0	18	5	5	23	2	4	51	25	25	45	46	27	3	0	0	21	20	25	27	11	16	20	18	18	18	34	9	5	9	2	13	11	5	24	3	1	16
FGSG_09109	6	4	5	0	0	2	2	3	8	0	4	4	1	1	1	5	6	7	0	4	4	6	6	6	2	4	3	3	3	10	10	2	4	4	4	4	4	0	1	2	9	7	13	13	5	5	4	3	5
FGSG_09118	8	12	15	1	0	4	4	7	4	22	2	1	15	6	6	14	3	2	24	16	16	25	24	18	7	0	0	7	11	11	11	14	5	6	6	6	6	11	9	3	5	0	0	0	8	9	8	0	9
FGSG_09127	1	0	1	0	0	0	0	0	1	0	0	0	0	0	0	1	0	0	0	2	2	2	2	2	0	0	0	3	2	0	0	0	0	0	0	0	0	0	0	0	0	0	0	0	0	0	0	0	1
FGSG_09132	0	0	0	0	0	0	0	0	0	0	0	0	2	0	0	0	0	0	0	3	3	2	4	1	0	0	0	0	2	2	2	2	0	0	0	0	0	0	2	0	0	0	0	0	0	0	0	0	0
FGSG_09134	0	0	0	0	0	0	0	0	0	0	0	0	0	0	0	0	0	0	0	10	10	9	1	4	0	0	0	0	0	0	0	0	0	0	0	0	0	0	0	0	0	0	0	0	0	0	0	0	0
FGSG_09142	1	0	0	0	0	1	1	0	2	10	0	1	1	0	0	0	2	2	18	3	3	3	4	2	0	2	1	1	5	2	2	0	0	0	0	0	0	63	1	0	1	3	3	3	0	0	6	2	2
FGSG_09181	26	15	22	2	2	3	3	6	34	51	0	0	18	5	5	24	1	4	51	26	26	46	45	27	3	0	0	22	20	26	28	11	16	19	17	17	17	34	9	6	10	2	15	10	6	23	1	1	16
FGSG_09291	5	4	6	0	0	0	0	0	6	0	0	0	6	0	0	4	0	0	0	9	9	10	10	9	0	1	1	4	2	1	1	0	1	2	2	2	2	0	1	0	0	1	2	1	0	1	0	0	4
FGSG_09307	1	1	1	0	0	1	1	0	1	0	0	0	2	1	1	1	0	0	0	1	1	1	1	1	1	0	0	1	1	0	0	1	0	1	1	1	1	0	1	1	0	0	0	0	0	0	0	0	1
FGSG_09345	0	0	0	0	0	0	0	0	0	0	0	0	0	0	0	0	0	0	0	8	8	2	1	1	0	0	0	0	0	0	0	0	0	0	0	0	0	0	0	0	0	0	0	0	0	0	0	0	0
FGSG_09353	3	1	0	0	0	0	0	8	5	0	0	0	2	2	2	4	0	0	0	5	5	4	3	5	0	0	0	2	7	11	11	0	0	0	0	0	0	0	2	0	0	0	0	0	8	4	0	0	5
FGSG_09358	1	2	1	0	0	0	0	1	2	0	0	0	2	0	0	1	0	0	0	3	3	2	4	3	1	0	0	1	2	6	6	0	2	1	1	1	1	0	1	1	0	0	0	0	2	1	0	0	4
FGSG_09382	5	4	2	1	3	4	4	3	3	0	4	4	5	15	15	7	1	1	3	15	15	15	14	15	4	4	4	8	11	2	2	12	5	8	7	7	7	1	3	4	2	8	5	7	5	5	16	2	2
FGSG_09390	3	0	0	0	0	0	0	2	2	0	0	0	4	0	0	2	0	0	0	1	1	1	2	2	0	0	0	2	4	1	1	0	0	0	0	0	0	0	3	0	0	0	0	0	0	2	0	0	2
FGSG_09445	4	8	7	0	0	4	4	1	4	0	0	0	11	3	2	3	0	0	0	3	3	5	5	8	7	0	0	3	4	0	0	2	4	3	3	3	3	0	6	5	2	0	0	0	0	4	0	0	4
FGSG_09475	1	1	1	0	1	0	0	0	0	0	0	0	1	0	0	1	0	0	0	1	1	1	1	2	0	0	0	1	1	0	0	0	0	1	1	1	1	0	1	0	3	0	0	0	0	1	0	0	0
FGSG_09586	1	1	1	1	1	1	1	0	1	0	1	1	1	1	1	1	1	1	0	1	1	1	1	1	0	0	0	1	1	2	2	1	1	1	1	1	1	0	1	1	1	0	1	1	1	1	3	1	1
FGSG_09646	7	6	8	3	3	3	3	2	14	2	4	3	8	3	3	11	7	5	12	14	14	20	13	15	2	2	3	7	18	23	23	6	14	8	8	8	8	5	10	5	5	4	7	10	12	13	6	1	8
FGSG_09742	7	3	1	0	0	4	4	2	8	0	0	0	3	4	5	9	0	0	0	6	6	7	8	7	5	0	0	5	9	3	3	2	1	1	1	1	1	0	4	4	12	0	0	0	3	9	0	0	8
FGSG_09821	2	1	2	0	0	0	0	0	0	0	0	0	1	0	0	1	0	0	0	2	2	3	2	3	0	0	0	2	3	0	0	0	1	2	2	2	2	0	2	0	0	0	0	0	0	2	0	0	0
FGSG_10206	0	0	0	0	0	0	0	0	0	0	0	0	0	0	0	0	0	0	0	1	1	1	1	0	0	0	0	0	0	0	0	0	0	0	0	0	0	0	0	0	0	0	0	0	0	0	0	0	0
FGSG_10212	1	1	1	0	0	1	1	1	2	0	0	0	1	1	1	1	0	0	0	2	2	3	2	3	1	0	0	1	1	0	0	1	1	1	1	1	1	0	1	0	1	0	0	0	0	1	0	0	1
FGSG_10316	3	2	2	0	0	1	1	1	2	0	0	0	2	2	2	3	0	0	0	2	2	11	2	2	0	0	0	2	2	0	0	2	2	2	2	2	2	0	2	1	1	0	0	0	1	3	0	0	2
FGSG_10357	0	0	0	0	0	0	0	0	0	0	0	0	0	0	0	0	0	0	0	1	1	1	0	1	0	0	0	0	0	0	0	0	0	0	0	0	0	0	0	0	0	0	0	0	0	0	0	0	0
FGSG_10435	3	7	2	0	0	0	0	0	26	1	0	0	36	9	9	7	30	36	2	28	28	19	27	29	0	0	0	7	30	0	0	3	15	13	13	13	13	11	38	0	32	0	0	0	0	9	0	0	39
FGSG_10495	0	0	0	0	0	0	0	0	0	0	0	0	0	0	0	0	0	0	0	3	3	4	0	3	0	0	0	0	0	0	0	0	0	0	0	0	0	0	0	0	0	0	0	0	0	0	0	0	0
FGSG_10500	2	4	3	1	2	1	1	2	5	1	1	0	3	1	1	4	2	3	0	8	8	12	10	8	1	1	1	3	3	1	1	2	3	7	7	7	7	1	3	1	3	2	2	3	1	1	3	2	5
FGSG_10525	5	4	2	1	3	2	2	3	2	0	4	4	5	14	14	6	1	1	0	14	14	15	13	14	2	1	1	8	12	2	2	12	5	8	7	7	7	0	3	2	2	5	2	5	3	5	11	2	2
FGSG_10543	0	0	0	0	0	0	0	0	0	0	0	0	0	0	0	0	0	0	0	1	1	0	0	0	0	0	0	0	0	0	0	0	0	0	0	0	0	0	0	0	0	0	0	0	0	0	0	0	0
FGSG_10551	2	0	0	0	0	2	1	0	0	0	0	0	0	0	0	0	0	0	0	7	7	2	2	7	0	0	0	0	0	0	0	0	0	0	0	0	0	0	0	0	0	0	0	0	0	0	0	0	0
FGSG_10554	0	0	0	0	0	0	0	0	0	0	0	0	0	0	0	1	0	0	0	1	1	0	0	1	0	0	0	0	0	0	0	0	0	0	0	0	0	0	0	0	0	0	0	0	0	0	0	0	0
FGSG_10561	6	11	17	0	0	5	5	7	4	9	2	1	14	6	6	13	2	2	15	16	16	28	24	22	6	0	0	6	13	15	15	16	6	6	6	6	6	10	11	3	6	0	0	0	11	11	8	0	10
FGSG_10587	4	7	6	0	0	5	5	0	2	0	2	0	2	6	6	4	3	1	0	7	7	13	14	10	4	0	0	3	8	1	1	1	3	3	3	3	3	0	2	2	2	2	3	8	1	3	2	2	3
FGSG_10592	0	0	0	0	0	0	0	0	0	0	0	0	0	0	0	0	0	0	0	1	1	0	2	0	0	0	0	0	0	0	0	0	0	0	0	0	0	0	2	0	0	0	0	0	0	0	0	0	0
FGSG_10594	0	0	0	0	0	0	0	0	0	0	0	0	0	0	0	0	0	0	0	1	1	1	0	1	0	0	0	0	0	0	0	0	0	0	0	0	0	0	0	0	0	0	0	0	0	0	0	0	0
FGSG_10595	5	4	2	1	2	3	3	3	2	0	4	4	6	14	14	6	1	1	0	13	13	16	13	14	2	0	0	9	9	2	2	12	5	8	7	7	7	0	3	4	1	3	2	2	3	6	11	2	2
FGSG_10609	36	25	39	1	0	11	11	0	32	0	1	1	36	11	11	42	0	0	0	32	32	50	52	33	10	3	3	20	28	15	15	17	15	12	12	12	12	0	15	8	9	6	4	12	4	40	1	1	22
FGSG_10611	34	28	39	1	0	13	13	0	30	0	1	1	32	11	11	42	0	0	0	33	33	51	54	34	11	3	3	20	29	16	16	18	15	14	14	14	14	0	17	7	10	6	5	13	3	40	1	1	23
FGSG_10615	14	21	25	0	1	5	5	0	22	0	4	0	14	3	3	22	11	11	0	32	32	49	64	39	4	8	7	17	22	3	3	6	16	16	16	16	16	0	12	5	14	18	28	32	2	16	6	2	18
FGSG_10622	0	0	0	0	0	0	0	0	0	0	0	0	0	0	0	0	0	0	0	1	1	0	0	0	0	0	0	0	0	0	0	0	0	0	0	0	0	0	0	0	0	0	0	0	0	0	0	0	0
FGSG_10656	3	0	1	0	0	0	0	0	1	0	0	0	0	0	0	1	0	0	0	3	3	9	1	3	0	0	0	2	1	0	0	0	1	0	0	0	0	0	0	0	0	0	0	0	0	1	0	0	1
FGSG_10670	3	2	2	0	0	2	2	0	6	0	0	0	2	1	1	8	0	0	0	7	7	5	6	6	2	1	0	2	7	5	9	2	3	3	3	3	3	0	3	1	0	4	4	15	3	4	0	0	4
FGSG_10675	2	2	2	0	0	1	1	0	4	0	0	0	1	1	1	3	0	1	0	4	4	4	4	3	1	0	0	1	4	0	0	1	4	4	4	4	4	0	1	1	1	2	0	1	0	2	0	0	2
FGSG_10676	0	0	0	0	0	0	0	0	1	0	0	0	0	0	0	0	0	0	0	15	15	6	2	20	0	0	0	10	0	0	0	0	0	4	4	4	4	0	0	0	0	0	0	0	0	0	0	0	1
FGSG_10677	4	7	6	0	0	5	5	0	1	0	2	0	2	6	6	4	3	1	0	7	7	13	14	9	4	0	0	3	7	1	1	1	3	3	3	3	3	0	2	2	2	1	3	7	1	3	2	2	3
FGSG_10712	5	4	2	1	1	3	3	3	2	0	4	4	5	14	14	6	1	1	0	13	13	15	9	14	2	0	0	7	7	2	2	12	5	8	7	7	7	0	3	3	1	1	2	2	3	5	11	2	2
FGSG_10713	26	15	22	2	2	3	3	6	36	50	0	0	18	5	5	24	2	4	51	27	27	45	45	28	3	1	0	22	20	25	27	11	16	19	17	17	17	35	9	6	9	3	15	10	5	24	3	1	16
FGSG_10729	7	12	16	1	0	5	5	7	4	32	2	1	14	6	5	14	3	3	19	15	15	25	22	17	7	1	1	7	11	15	15	12	5	6	6	6	6	11	8	2	6	1	1	1	15	8	8	0	9
FGSG_10972	0	0	0	0	0	0	0	0	0	0	0	0	0	0	0	0	0	0	0	2	2	4	0	1	0	0	0	0	0	0	0	0	0	0	0	0	0	0	0	0	0	0	0	0	0	0	0	0	0
FGSG_10982	3	2	2	1	1	2	2	1	2	7	2	2	3	2	3	2	1	1	13	3	3	3	3	3	2	1	2	2	3	1	1	2	1	2	2	2	2	6	1	2	1	1	1	1	1	2	3	2	1
FGSG_10986	24	12	23	0	0	10	8	1	38	1	0	0	29	5	5	30	2	2	19	22	22	35	34	29	8	3	6	22	26	8	8	5	20	21	21	21	21	47	8	7	35	9	9	7	9	29	1	0	25
FGSG_10998	32	20	29	0	0	7	7	2	22	0	0	0	25	7	7	36	0	0	0	30	30	43	46	28	7	3	3	16	26	16	16	15	11	6	6	6	6	0	14	4	8	6	4	12	4	31	0	0	14
FGSG_10999	4	3	2	0	0	0	0	0	2	0	0	0	9	0	0	5	0	0	0	3	3	3	3	3	0	0	0	2	5	0	0	0	0	1	1	1	1	0	2	0	1	0	0	0	0	4	0	0	3
FGSG_11006	3	7	8	0	0	4	4	1	4	0	0	0	9	3	2	3	0	0	0	3	3	2	5	4	5	0	0	3	4	0	0	2	4	3	3	3	3	0	6	5	2	0	0	0	0	4	0	0	4
FGSG_11008	16	13	28	0	0	9	6	1	33	1	0	0	24	5	5	30	2	3	16	21	21	34	33	25	8	3	6	17	24	10	10	5	22	22	22	22	22	41	5	5	40	7	6	5	11	27	1	0	20
FGSG_11011	5	8	10	0	0	0	0	0	13	0	0	0	0	0	0	4	1	1	0	5	5	10	6	5	0	3	4	5	2	1	1	0	4	0	0	0	0	0	2	0	2	23	18	25	0	6	18	0	11
FGSG_11032	2	1	0	3	3	1	1	2	6	0	0	0	1	2	2	4	2	2	0	5	5	5	3	5	1	0	0	4	5	4	4	2	2	1	1	1	1	2	2	1	5	1	0	0	4	4	2	0	5
FGSG_11033	0	0	0	0	0	0	0	0	0	0	0	0	0	0	0	0	0	0	0	1	1	1	0	1	0	0	0	0	0	0	0	0	0	0	0	0	0	0	0	0	0	0	0	0	0	0	0	0	0
FGSG_11036	1	2	1	0	0	0	0	1	1	0	0	0	5	0	0	4	1	1	0	1	1	1	0	2	0	0	0	2	5	0	0	0	7	1	1	1	1	0	2	0	0	0	1	1	0	2	0	0	1
FGSG_11037	2	4	1	0	0	0	0	0	3	0	0	0	3	0	0	3	0	0	0	3	3	3	5	3	0	3	4	3	3	6	8	0	2	1	1	1	1	0	1	0	2	10	8	12	2	2	0	0	4
FGSG_11046	1	0	1	0	0	0	0	3	1	0	0	0	0	0	0	1	0	0	0	3	3	3	3	3	0	0	0	2	2	0	0	0	0	0	0	0	0	0	0	0	0	0	0	0	0	1	0	0	1
FGSG_11047	0	0	0	0	0	0	0	0	0	0	0	0	0	0	0	0	0	0	0	1	1	1	1	2	0	0	0	0	0	0	0	0	0	0	0	0	0	0	0	0	0	0	0	0	0	0	0	0	0
FGSG_11048	1	1	1	0	0	0	0	0	2	0	0	0	1	0	0	1	0	0	0	1	1	2	1	1	0	1	1	1	1	0	0	0	1	2	2	2	2	0	1	0	1	3	6	4	0	1	0	0	2
FGSG_11052	0	0	0	0	0	0	0	0	0	0	0	0	0	0	0	0	0	0	0	1	1	1	0	3	0	0	0	0	0	0	0	0	0	0	0	0	0	0	0	0	0	0	0	0	0	0	0	0	0
FGSG_11066	8	11	8	1	1	0	0	0	6	0	0	0	22	0	0	3	0	0	0	5	5	6	5	6	0	1	1	4	11	2	2	0	1	0	0	0	0	0	13	0	13	2	2	2	3	3	3	0	8
FGSG_11094	11	3	5	0	0	0	0	0	2	0	0	0	4	0	0	5	0	0	0	7	7	7	11	7	0	9	8	6	1	0	0	0	1	2	1	1	1	0	1	0	0	44	29	27	0	3	0	0	0
FGSG_11095	2	0	0	2	2	1	2	1	1	4	0	0	1	2	2	2	0	0	4	3	3	4	2	2	0	3	2	2	2	0	0	3	0	0	0	0	0	2	1	0	0	10	8	10	0	1	0	0	1
FGSG_11097	5	6	3	3	3	1	1	4	30	1	0	0	24	6	6	10	27	30	2	21	21	12	22	21	1	0	0	6	26	4	4	7	13	6	6	6	6	14	25	2	28	0	0	0	4	8	2	0	31
FGSG_11101	0	0	0	0	0	0	0	0	0	0	0	0	0	0	0	1	0	0	0	1	1	2	0	2	0	0	0	0	0	0	0	0	0	0	0	0	0	0	0	0	0	0	0	0	0	0	0	0	0
FGSG_11106	13	2	8	13	12	3	3	1	7	5	0	0	16	2	3	9	0	0	0	11	11	8	4	11	5	4	3	8	17	8	8	1	7	9	9	9	9	0	5	4	0	8	8	14	5	10	0	0	2
FGSG_11112	1	0	1	0	0	0	0	0	1	0	0	0	1	0	0	0	0	0	0	1	1	1	1	1	0	1	1	1	1	0	0	0	0	0	0	0	0	0	1	0	0	1	1	1	0	1	0	0	1
FGSG_11136	0	0	0	0	0	0	0	0	0	0	0	0	0	0	0	0	0	0	0	2	2	0	0	0	0	0	0	0	0	0	0	0	0	0	0	0	0	0	0	0	0	0	0	0	0	0	0	0	0
FGSG_11143	2	2	2	0	0	0	0	0	0	0	0	0	1	0	0	2	1	1	0	2	2	2	4	2	0	0	0	3	1	0	0	0	1	0	0	0	0	0	0	0	0	0	0	0	0	2	0	0	0
FGSG_11156	0	0	0	0	0	0	0	0	0	0	0	0	0	0	0	0	0	0	0	1	1	0	0	0	0	0	0	0	0	0	0	0	0	0	0	0	0	0	0	0	0	0	0	0	0	0	0	0	0
FGSG_11163	6	5	6	0	0	0	0	0	6	0	0	0	6	0	0	5	0	0	0	9	9	10	12	9	0	0	0	5	2	1	1	0	1	2	2	2	2	0	1	0	0	0	0	0	0	1	0	0	4
FGSG_11164	3	0	1	0	0	0	0	0	1	2	0	0	0	0	0	1	0	0	244	1	1	1	1	1	0	8	7	2	0	0	0	0	0	0	0	0	0	60	0	0	0	18	28	28	0	1	0	0	1
FGSG_11166	0	0	0	0	0	0	0	0	0	0	0	0	0	0	0	0	0	0	0	4	4	3	1	4	0	0	0	0	0	0	0	0	0	0	0	0	0	0	0	0	0	0	0	0	0	0	0	0	0
FGSG_11169	7	6	4	0	0	0	0	0	4	1	0	0	3	0	0	4	0	0	3	2	2	4	2	3	0	0	0	4	4	5	5	0	1	1	1	1	1	6	0	1	3	0	0	0	8	4	1	1	4
FGSG_11170	1	3	3	0	0	0	0	0	5	0	0	0	1	0	0	3	0	0	0	4	4	3	1	3	0	0	0	1	2	0	0	0	4	1	1	1	1	0	1	0	0	6	4	4	0	2	0	0	4
FGSG_11184	2	1	1	0	0	0	0	0	1	0	0	0	3	0	0	2	0	0	0	2	2	3	2	2	0	0	0	4	5	0	0	0	2	3	2	2	3	0	2	0	0	0	0	0	0	1	0	0	1
FGSG_11190	1	3	2	0	0	0	0	0	2	0	0	0	2	0	0	1	0	0	0	1	1	2	2	1	0	0	0	1	1	0	0	2	0	1	1	1	1	0	1	0	1	0	0	0	0	1	0	0	1
FGSG_11204	0	0	0	0	0	0	0	0	0	0	0	0	0	0	0	0	0	0	0	1	1	1	0	1	0	0	0	0	0	0	0	0	0	0	0	0	0	0	0	0	0	0	0	0	0	0	0	0	0
FGSG_11205	1	1	1	0	0	1	1	1	2	0	0	0	1	1	1	1	0	0	0	2	2	3	2	3	1	0	0	1	1	0	0	1	1	1	1	1	1	0	1	0	1	0	0	0	0	1	0	0	1
FGSG_11206	0	0	0	0	0	0	0	0	0	0	0	0	0	0	0	0	0	0	0	1	1	0	0	0	0	0	0	0	0	0	0	0	0	1	1	1	1	0	0	0	0	0	0	0	0	1	0	0	0
FGSG_11208	0	2	2	0	0	0	0	0	0	0	0	0	1	0	0	0	0	0	0	1	1	1	1	1	0	0	0	0	1	0	0	0	0	0	0	0	0	0	1	0	4	0	0	0	0	0	0	0	0
FGSG_11225	0	0	0	0	0	0	0	0	0	0	0	0	0	0	0	0	0	0	0	1	1	1	0	1	0	0	0	0	1	0	0	0	0	0	0	0	0	0	0	0	0	0	0	0	0	0	0	0	0
FGSG_11227	1	1	0	0	0	1	0	1	1	0	0	0	0	0	0	1	0	0	0	1	1	1	0	1	0	0	0	1	0	10	10	0	2	3	3	3	3	0	1	0	0	0	0	0	3	1	0	0	1
FGSG_11228	22	11	24	0	0	10	6	1	31	1	0	0	26	4	4	31	2	2	16	19	19	33	32	28	8	3	6	19	26	7	7	4	21	21	21	21	21	40	6	5	36	7	7	5	9	26	1	0	25
FGSG_11229	4	1	5	0	0	1	1	1	1	0	0	0	5	0	0	1	0	0	0	5	5	5	10	8	1	0	0	0	5	0	0	0	1	1	1	1	1	0	3	1	0	0	0	0	0	2	0	0	1
FGSG_11232	2	2	4	0	0	0	0	0	1	0	0	0	4	5	5	5	0	0	0	3	3	9	4	4	0	0	0	7	3	0	0	0	4	3	3	3	3	0	2	0	0	0	0	0	0	2	0	0	1
FGSG_11236	0	3	3	10	6	1	1	0	1	0	0	0	0	1	1	0	0	0	0	1	1	1	1	1	1	0	0	0	0	0	0	1	1	0	0	0	0	0	0	1	0	0	0	0	0	0	1	0	1
FGSG_11238	0	0	0	0	0	0	0	0	0	0	0	0	0	0	0	0	0	0	0	18	18	13	8	14	0	0	0	0	0	0	0	0	0	0	0	0	0	0	0	0	0	0	0	0	0	0	0	0	0
FGSG_11249	9	1	1	3	3	1	1	0	3	17	1	1	3	3	3	7	1	1	37	5	5	5	5	5	1	2	1	7	8	0	0	3	0	2	2	2	2	5	2	1	1	2	2	2	0	6	0	1	3
FGSG_11276	0	0	0	0	0	0	0	0	0	0	0	0	0	0	0	0	0	0	0	21	21	14	7	12	0	0	0	0	0	0	0	0	0	0	0	0	0	0	0	0	0	0	0	0	0	0	0	0	0
FGSG_11280	2	1	1	0	0	0	0	0	1	0	0	0	2	0	0	2	0	0	0	2	2	3	1	2	0	0	0	2	2	0	0	0	1	0	0	0	0	0	0	0	0	0	0	0	0	2	0	0	1
FGSG_11296	0	0	1	0	0	0	0	0	1	0	0	0	1	0	0	1	0	0	0	2	2	2	1	2	0	0	0	0	0	0	0	0	0	0	0	0	0	0	0	0	1	0	0	0	0	1	0	0	0
FGSG_11304	8	17	4	0	0	0	0	0	5	0	0	0	21	0	0	11	0	0	0	9	9	10	6	9	0	2	2	5	10	5	5	0	2	2	2	2	2	0	16	0	17	4	8	5	5	9	2	0	8
FGSG_11315	1	0	0	0	0	1	1	1	1	0	0	0	1	0	0	1	0	0	0	1	1	1	1	1	0	0	0	1	1	1	1	0	0	0	0	0	0	0	1	1	1	0	0	0	1	1	0	0	1
FGSG_11318	0	0	2	0	0	0	0	0	0	0	0	0	2	0	0	1	0	0	0	2	2	1	1	2	0	0	0	0	0	0	0	0	2	0	0	0	0	0	7	0	0	0	0	0	0	1	0	0	0
FGSG_11326	3	4	4	1	1	0	0	1	6	0	1	1	2	1	1	3	1	1	0	2	2	2	2	2	2	0	0	4	2	4	4	1	3	3	3	3	3	0	2	1	2	0	0	0	3	3	3	1	3
FGSG_11348	2	1	1	0	0	0	0	1	4	0	0	0	2	1	1	2	2	3	0	3	3	3	4	3	0	3	3	2	3	7	7	1	1	1	1	1	1	0	2	0	2	4	4	6	3	2	1	1	2
FGSG_11360	0	1	2	0	0	0	0	0	0	0	0	0	1	0	0	0	0	0	0	1	1	0	1	0	0	0	0	0	1	0	0	0	0	0	0	0	0	0	1	0	0	0	0	0	0	0	0	0	0
FGSG_11366	2	2	2	0	0	0	0	0	1	0	0	0	3	0	0	3	0	0	0	2	2	4	4	2	0	0	0	1	3	4	4	0	2	2	2	2	2	0	1	0	1	1	1	0	2	3	0	0	2
FGSG_11379	1	0	0	0	0	0	0	0	1	0	0	0	0	0	0	0	0	0	0	1	1	1	1	2	0	0	0	1	0	0	0	0	0	0	0	0	0	0	0	0	0	0	0	0	0	0	0	0	1
FGSG_11386	26	15	21	2	2	3	3	6	31	47	0	0	17	5	5	24	1	4	48	25	25	38	45	24	3	1	1	22	20	23	25	11	16	20	18	18	18	33	9	5	10	2	12	10	5	22	3	1	16
FGSG_11428	2	1	2	0	0	0	0	0	1	0	0	0	6	0	0	3	0	0	0	3	3	5	1	3	0	0	0	3	3	0	0	0	0	1	1	1	1	0	4	0	4	0	0	0	0	1	0	0	1
FGSG_11472	2	1	0	0	2	1	1	0	3	0	0	0	1	2	2	3	2	1	1	5	5	6	11	5	1	1	1	3	20	7	6	3	1	0	0	0	0	1	1	1	2	1	1	3	11	4	9	0	3
FGSG_11487	5	4	3	0	0	0	0	0	2	0	0	0	7	0	0	5	0	0	0	5	5	5	3	4	0	2	2	3	6	5	5	0	1	2	2	2	2	0	4	0	6	4	7	5	5	4	0	0	2
FGSG_11488	19	7	9	0	0	1	1	1	8	0	0	0	38	0	0	23	1	1	0	11	11	15	12	13	0	0	0	18	23	3	3	0	3	3	2	2	2	0	14	0	15	0	0	0	1	23	0	0	9
FGSG_11490	0	0	0	0	0	0	0	0	0	0	0	0	0	0	0	0	0	0	0	1	1	1	1	2	0	0	0	0	0	0	0	0	0	0	0	0	0	0	0	0	0	0	0	0	0	0	0	0	0
FGSG_11493	2	2	2	0	0	0	0	0	2	0	0	0	1	0	0	2	0	0	0	4	4	7	5	4	0	2	2	2	4	0	0	0	1	1	1	1	1	0	1	0	0	5	30	19	0	1	0	0	2
FGSG_11496	1	1	1	0	0	0	0	0	0	0	0	0	0	0	0	2	0	0	0	3	3	3	3	3	0	5	6	1	1	7	9	0	1	2	2	2	2	0	0	0	0	9	10	8	6	1	0	0	1
FGSG_11516	1	2	3	0	0	0	0	0	3	0	0	0	1	0	0	2	0	0	0	2	2	2	3	1	0	0	0	1	1	0	0	0	2	0	0	0	0	0	0	0	1	0	0	0	0	2	0	0	1
FGSG_11517	11	1	6	12	11	3	3	0	5	1	0	0	11	2	3	9	0	0	0	10	10	6	2	7	3	0	0	6	14	8	8	0	6	8	8	8	8	0	4	2	0	0	0	0	5	8	0	0	0
FGSG_11528	11	2	8	12	11	4	4	0	5	2	0	0	16	2	3	9	0	0	0	10	10	8	2	9	4	2	3	7	14	8	8	0	7	10	9	9	10	0	6	4	0	6	8	6	4	10	0	0	0
FGSG_11532	0	0	0	0	0	0	0	0	0	0	0	0	1	0	0	1	0	0	0	1	1	0	0	2	0	0	0	1	0	0	0	0	0	0	0	0	0	0	0	0	0	0	0	0	0	1	0	0	0
FGSG_11548	3	3	0	0	0	2	2	0	7	0	0	0	2	1	1	7	0	0	0	5	5	5	6	6	2	0	0	4	11	11	20	1	3	3	3	3	3	0	3	1	0	4	3	15	8	5	0	0	6
FGSG_11559	16	24	27	0	1	5	5	1	24	0	4	0	14	6	6	23	11	12	0	31	31	49	65	39	4	6	5	17	24	3	3	6	18	18	18	18	18	0	15	5	14	19	30	38	2	17	6	2	17
FGSG_11602	3	2	1	0	0	2	2	1	1	0	1	1	2	1	1	2	3	3	0	1	1	1	1	1	1	0	0	3	1	3	3	1	1	2	2	2	2	0	1	2	1	0	0	0	4	3	0	4	1
FGSG_11645	0	0	0	0	0	0	0	0	0	0	0	0	0	0	0	0	0	0	0	1	1	2	0	2	0	0	0	0	0	0	0	0	0	0	0	0	0	0	0	0	0	0	0	0	0	0	0	0	0
FGSG_11647	0	0	0	0	0	0	0	0	0	0	0	0	0	0	0	0	0	0	0	2	2	0	0	0	0	0	0	0	0	0	0	0	0	0	0	0	0	0	0	0	0	0	0	0	0	0	0	0	0
FGSG_11648	1	0	0	0	0	0	0	0	0	0	0	0	0	0	0	0	0	0	0	2	2	6	2	2	0	0	0	0	0	0	0	0	0	0	0	0	0	0	0	0	0	0	0	0	0	0	0	0	0
FGSG_11675	0	0	0	0	0	0	0	0	0	0	0	0	0	0	0	0	0	0	0	5	5	1	0	1	0	0	0	0	0	0	0	0	0	0	0	0	0	0	0	0	0	0	0	0	0	0	0	0	0
FGSG_11715	0	0	1	0	0	0	0	0	0	0	0	0	0	0	0	0	0	0	0	4	4	4	0	2	0	0	0	0	0	0	0	0	1	0	0	0	0	0	0	0	0	0	0	0	0	0	0	0	0
FGSG_11745	1	3	1	1	1	1	1	0	1	4	0	0	1	1	1	1	0	3	12	2	2	2	3	2	2	0	0	1	2	2	2	1	1	1	1	1	1	4	1	1	1	0	0	0	2	1	3	1	1
FGSG_12047	2	3	2	0	0	0	0	0	1	0	0	0	8	0	0	4	0	0	0	3	3	3	3	3	0	0	0	1	3	0	0	0	0	1	1	1	1	0	2	0	1	0	0	0	0	3	0	0	2
FGSG_12067	2	1	5	0	0	0	0	0	4	0	1	0	9	0	0	3	0	0	0	7	7	11	8	6	0	0	0	4	5	0	0	2	2	2	2	2	2	0	1	0	9	0	0	0	0	2	0	0	4
FGSG_12081	0	0	0	0	0	0	0	0	0	0	0	0	0	0	0	0	0	0	0	2	2	1	1	0	0	0	0	0	1	1	1	1	0	0	0	0	0	0	0	0	0	0	0	0	0	0	0	0	0
FGSG_12119	3	4	4	0	0	2	2	1	7	0	0	0	2	0	0	2	0	0	0	4	4	5	3	5	1	0	0	3	2	3	3	0	2	2	2	2	2	0	2	1	3	0	0	0	3	3	1	0	6
FGSG_12127	10	12	12	0	0	3	4	0	12	0	0	0	15	2	2	9	0	0	0	12	12	18	16	12	3	0	0	5	9	0	0	4	4	3	3	3	3	0	6	0	2	0	0	0	0	13	0	0	7
FGSG_12142	4	5	3	0	0	4	4	1	11	0	0	0	7	3	3	3	0	0	0	3	3	4	3	5	3	2	2	2	5	3	3	3	11	10	10	10	10	0	4	3	10	2	2	2	4	6	0	0	9
FGSG_12160	11	5	8	0	0	1	1	1	6	0	0	0	21	0	0	12	1	0	0	9	9	9	9	9	0	0	0	8	11	0	0	0	2	1	1	1	1	0	11	0	9	0	0	0	0	15	0	0	7
FGSG_12206	3	2	4	0	0	0	0	0	1	0	0	0	4	5	5	4	0	0	0	2	2	4	3	3	0	0	0	6	3	0	0	0	3	3	3	3	3	0	1	0	0	0	0	0	0	2	0	0	1
FGSG_12210	0	0	0	0	0	0	0	0	0	0	0	0	0	0	0	0	0	0	0	11	11	8	1	4	0	0	0	0	0	0	0	0	0	0	0	0	0	0	0	0	0	0	0	0	0	0	0	0	0
FGSG_12214	0	0	0	0	0	0	0	0	0	0	0	0	0	0	0	0	0	0	0	2	2	1	0	1	0	0	0	0	0	0	0	0	0	0	0	0	0	0	0	0	0	0	0	0	0	0	0	0	0
FGSG_12251	4	4	6	0	0	1	1	0	2	1	0	0	2	2	2	2	1	2	10	7	7	7	15	9	1	0	0	1	6	0	0	2	4	4	4	4	4	3	2	1	0	0	0	0	0	2	1	1	2
FGSG_12256	18	16	22	0	0	4	4	1	15	0	0	0	20	6	6	27	0	0	0	25	25	38	35	26	4	3	3	12	18	15	15	12	9	7	7	7	7	0	10	4	7	6	4	12	4	22	0	0	12
FGSG_12300	0	0	0	0	0	0	0	0	0	0	0	0	0	0	0	0	0	0	0	1	1	0	0	0	0	0	0	0	0	0	0	0	0	0	0	0	0	0	0	0	0	0	0	0	0	0	0	0	0
FGSG_12326	3	1	5	0	0	0	0	0	3	0	0	0	9	0	0	3	0	0	0	7	7	11	7	6	0	1	0	4	5	0	0	2	3	2	2	2	2	0	1	0	11	0	0	0	0	2	0	0	4
FGSG_12337	0	0	0	0	0	0	0	0	0	0	0	0	0	0	0	0	0	0	0	1	1	0	1	0	0	0	0	0	0	0	0	0	0	0	0	0	0	0	0	0	0	0	0	0	0	0	0	0	0
FGSG_12369	2	3	3	2	2	3	3	4	3	0	2	2	2	2	3	3	4	3	0	4	4	8	4	5	3	6	7	2	5	2	2	3	1	2	2	2	2	0	3	3	1	5	7	9	2	2	4	0	3
FGSG_12390	22	12	25	0	0	10	7	1	38	1	0	0	30	5	5	32	2	2	16	20	20	37	33	28	10	3	6	21	26	10	10	5	22	23	24	24	24	44	10	7	37	10	10	11	9	28	1	0	28
FGSG_12414	0	0	2	0	0	1	1	0	0	0	0	0	0	0	0	0	0	0	0	1	1	0	0	0	4	0	0	0	6	0	0	0	0	0	0	0	0	0	1	0	0	0	0	0	0	0	0	0	0
FGSG_12434	0	0	0	0	0	0	0	0	0	0	0	0	0	0	0	0	0	0	0	14	14	9	9	13	0	0	0	0	0	0	0	0	0	0	0	0	0	0	0	0	0	0	0	0	0	0	0	0	0
FGSG_12439	0	0	0	0	0	0	0	0	5	0	0	0	0	0	0	0	0	0	0	9	9	8	7	18	0	0	0	0	0	0	0	0	0	5	5	5	5	0	0	0	0	0	0	0	0	0	0	0	8
FGSG_12492	0	0	0	0	0	0	0	0	0	0	0	0	0	0	0	0	0	0	0	1	1	1	1	1	0	0	0	0	0	0	0	0	0	0	0	0	0	0	0	0	0	0	0	0	0	0	0	0	0
FGSG_12504	0	0	0	0	0	0	0	0	0	0	0	0	0	0	0	0	0	0	0	1	1	0	0	0	0	0	0	0	0	0	0	0	0	0	0	0	0	0	0	0	0	0	0	0	0	0	0	0	0
FGSG_12514	0	0	0	0	0	0	0	0	0	0	0	0	0	0	0	0	0	0	0	1	1	0	0	0	0	0	0	0	0	0	0	0	0	0	0	0	0	0	0	0	0	0	0	0	0	0	0	0	0
FGSG_12544	0	0	0	0	0	0	0	0	0	0	0	0	0	0	0	0	0	0	0	2	2	0	0	0	0	0	0	0	0	0	0	0	0	0	0	0	0	0	0	0	0	0	0	0	0	0	0	0	0
FGSG_12548	3	5	8	0	0	0	0	0	16	0	0	0	6	0	0	6	0	0	0	7	7	10	18	8	0	0	0	5	10	5	5	2	5	7	6	6	7	0	1	0	0	3	5	4	0	5	0	0	3
FGSG_12551	0	0	1	0	0	0	0	0	0	0	0	0	1	0	0	0	0	0	0	1	1	1	2	1	0	0	0	1	3	0	0	0	0	0	0	0	0	0	0	0	0	0	0	0	0	0	0	0	0
FGSG_12554	0	0	0	0	0	0	0	0	0	0	0	0	0	0	0	0	0	0	0	1	1	0	0	0	0	0	0	0	0	0	0	0	0	0	0	0	0	0	0	0	0	0	0	0	0	0	0	0	0
FGSG_12591	0	0	0	0	0	0	0	0	0	0	0	0	0	0	0	0	0	0	0	2	2	4	1	4	0	0	0	0	0	0	0	0	0	0	0	0	0	0	0	0	0	0	0	0	0	0	0	0	0
FGSG_12622	0	0	0	0	0	0	0	0	0	0	0	0	0	0	0	0	0	0	0	3	3	0	1	0	0	0	0	0	0	0	0	0	0	0	0	0	0	0	0	0	0	0	0	0	0	0	0	0	0
FGSG_12644	0	0	0	0	0	0	0	0	0	0	0	0	0	0	0	0	0	0	0	1	1	0	0	0	0	0	0	0	0	0	0	0	0	0	0	0	0	0	0	0	0	0	0	0	0	0	0	0	0
FGSG_12835	0	0	0	0	0	0	0	0	0	0	0	0	0	0	0	0	0	0	0	1	1	1	0	0	0	0	0	0	0	0	0	0	0	0	0	0	0	0	0	0	0	0	0	0	0	0	0	0	0
FGSG_12873	0	0	0	0	0	0	0	0	0	0	0	0	0	0	0	0	0	0	0	1	1	0	0	0	0	0	0	0	0	0	0	0	0	0	0	0	0	0	0	0	0	0	0	0	0	0	0	0	0
FGSG_12918	12	23	43	0	0	6	7	0	0	3	0	0	26	4	4	35	1	0	0	17	17	33	29	37	0	0	0	6	14	0	0	46	4	9	9	9	9	0	13	0	2	0	0	0	0	6	0	0	14
FGSG_13189	2	4	5	0	0	1	1	0	1	0	0	0	5	1	1	5	0	0	0	4	4	5	2	5	1	0	0	2	5	0	0	1	4	2	2	2	2	0	1	1	1	0	0	0	0	4	2	0	1
FGSG_13245	20	7	9	0	0	1	1	1	13	0	0	0	40	0	0	23	1	1	0	14	14	17	12	14	0	0	0	19	20	3	3	0	3	3	2	2	2	0	14	0	16	0	0	0	3	25	0	0	9
FGSG_13412	0	0	0	0	0	0	0	0	0	0	0	0	0	0	0	0	0	0	0	1	1	0	0	0	0	0	0	0	0	0	0	0	0	0	0	0	0	0	0	0	0	0	0	0	0	0	0	0	0
FGSG_13436	0	0	0	0	0	0	0	0	0	0	0	0	0	0	0	0	0	0	0	10	10	8	1	4	0	0	0	0	0	0	0	0	0	0	0	0	0	0	0	0	0	0	0	0	0	0	0	0	0
FGSG_13443	0	0	0	0	0	0	0	0	0	0	0	0	0	0	0	1	0	0	0	4	4	2	0	0	0	0	0	0	0	0	0	0	0	0	0	0	0	0	0	0	0	0	0	0	0	0	0	0	0
FGSG_13450	27	22	29	0	0	8	8	0	25	0	1	0	26	7	7	31	0	0	0	29	29	40	45	30	6	3	3	15	24	12	12	15	11	9	9	9	9	0	14	2	8	6	4	12	3	32	0	0	18
FGSG_13505	0	0	0	0	0	0	0	0	0	0	0	0	0	0	0	0	0	0	0	1	1	0	0	0	0	0	0	0	0	0	0	0	0	0	0	0	0	0	0	0	0	0	0	0	0	0	0	0	0
FGSG_13515	0	0	0	0	0	0	0	0	0	0	0	0	0	0	0	0	0	0	0	1	1	1	0	0	0	0	0	0	0	0	0	0	0	0	0	0	0	0	0	0	0	0	0	0	0	0	0	0	0
FGSG_13583	0	0	0	0	0	0	0	0	0	0	0	0	0	0	0	0	0	0	0	11	11	29	0	7	0	0	0	0	0	0	0	0	0	0	0	0	0	0	0	0	0	0	0	0	0	0	0	0	0
FGSG_13628	0	0	0	0	0	0	0	0	0	0	0	0	0	0	0	0	0	0	0	1	1	0	0	0	0	0	0	0	0	0	0	0	0	0	0	0	0	0	0	0	0	0	0	0	0	0	0	0	0
FGSG_13692	0	0	0	0	0	0	0	0	0	0	0	0	0	0	0	0	0	0	0	1	1	0	0	0	0	0	0	0	0	0	0	0	0	0	0	0	0	0	0	0	0	0	0	0	0	0	0	0	0
FGSG_13840	29	25	33	0	0	10	10	0	25	0	0	0	27	9	9	38	0	0	0	31	31	49	45	29	7	3	3	15	25	12	12	16	12	10	10	10	10	0	15	4	9	4	4	9	3	34	0	0	19
FGSG_13876	1	1	1	0	0	0	0	1	1	0	0	0	1	0	0	3	4	6	0	1	1	2	2	3	0	0	0	2	1	0	0	0	1	2	2	2	2	0	1	0	5	0	0	0	0	1	0	1	1
FGSG_13883	3	2	2	0	0	3	3	1	1	1	1	0	1	4	4	3	0	1	7	2	2	4	5	3	3	0	0	2	3	1	1	1	3	1	1	1	1	6	1	3	2	0	0	0	1	3	2	0	1
FGSG_13924	1	5	6	0	0	0	0	0	3	0	0	0	1	1	1	0	1	1	0	2	2	2	5	2	0	0	0	1	0	0	0	2	10	5	5	5	5	0	0	0	0	0	0	0	0	1	0	0	1
FGSG_13958	0	0	0	0	0	0	0	0	0	0	0	0	0	0	0	0	0	0	0	2	2	3	0	2	0	0	0	0	0	0	0	0	0	0	0	0	0	0	0	0	0	0	0	0	0	0	0	0	0
FGSG_13992	18	13	13	3	5	8	7	3	24	8	8	1	9	9	9	19	5	4	7	19	19	32	32	28	6	3	2	17	9	6	7	5	26	19	19	19	19	6	13	5	9	4	3	3	4	20	4	5	16
FGSG_14020	0	0	0	0	0	0	0	0	0	0	0	0	0	0	0	0	0	0	0	4	4	4	3	1	0	0	0	0	0	0	0	0	0	0	0	0	0	0	0	0	0	0	0	0	0	0	0	0	0
FGSG_15003	0	0	0	0	0	0	0	0	3	0	0	0	0	0	0	0	0	0	0	0	1	0	1	0	0	0	0	0	1	0	0	0	0	0	0	0	0	0	1	0	0	0	0	0	0	0	0	0	3
FGSG_15048	0	0	0	0	0	0	0	0	0	0	0	0	0	0	0	0	0	0	0	0	1	0	0	0	0	0	0	0	0	0	0	0	0	0	0	0	0	0	0	0	0	0	0	0	0	0	0	0	0
FGSG_15123	0	0	0	0	0	0	0	0	0	0	0	0	0	0	0	0	0	0	0	0	1	0	0	1	0	0	0	0	0	1	1	0	0	0	0	0	0	0	0	0	0	0	0	0	0	0	0	0	0
FGSG_15142	0	0	0	0	0	0	0	0	0	0	0	0	0	0	0	0	0	0	0	0	1	0	0	0	0	0	0	0	0	0	0	0	0	0	0	0	0	0	0	0	0	0	0	0	0	0	0	0	0
FGSG_15251	0	0	0	0	0	0	0	0	0	0	0	0	0	0	0	0	0	0	0	0	1	0	0	0	0	0	0	0	0	0	0	0	0	0	0	0	0	0	0	0	0	0	0	0	0	0	0	0	0
FGSG_15260	0	0	0	0	0	0	0	0	0	0	0	0	0	0	0	0	0	0	0	0	1	0	1	0	0	0	0	0	0	0	0	0	0	0	0	0	0	0	0	0	0	0	0	0	0	0	0	0	0
FGSG_15437	0	0	0	0	0	0	0	0	0	0	0	0	0	0	0	0	0	0	0	0	1	0	0	0	0	0	0	0	0	0	0	0	0	0	0	0	0	0	0	0	0	0	0	0	0	0	0	0	0
FGSG_15448	0	0	0	0	0	0	0	0	0	0	0	0	0	0	0	0	0	0	0	0	1	0	0	0	0	0	0	0	0	0	0	0	0	0	0	0	0	0	0	0	0	0	0	0	0	0	0	0	0
FGSG_15469	0	0	0	0	0	0	0	0	0	0	0	0	0	0	0	0	0	0	0	0	1	0	0	0	0	0	0	0	0	0	0	0	0	0	0	0	0	0	0	0	0	0	0	0	0	0	0	0	0
FGSG_15661	0	0	0	0	0	0	0	0	0	0	0	0	0	0	0	0	0	0	0	0	1	0	0	1	0	0	0	0	0	0	0	0	0	0	0	0	0	0	0	0	0	0	0	0	0	0	0	0	0
[truncated: 21 more columns]

## Sheet: Genomic comparison (e-40)
FGSG_Ids	AA	AB	AC	AD	AE	AF	AG	AH	AI	AJ	AK	AL	AM	AN	AO	AP	AQ	AR	AS	AT	AU	AV	AW	AX	AY	AZ	BA	BB	BC	BD	BE	BF	BG	BH	BI	BJ	BK	BL	BM	BN	BO	BP	BQ	BR	BS	BT	BU	BV	BW
FGSG_00002	0	1	0	0	0	0	0	0	0	0	0	0	0	0	0	0	0	0	0	4	4	2	1	1	0	0	0	0	0	0	0	0	0	0	0	0	0	0	0	0	0	0	0	0	0	0	0	0	0
FGSG_00006	1	1	0	0	0	0	0	4	1	0	0	0	1	1	1	2	0	0	0	1	1	2	1	1	0	0	0	0	1	0	0	0	0	0	0	0	0	0	0	0	0	0	0	0	0	0	0	0	1
FGSG_00009	0	0	0	0	0	0	0	0	0	0	0	0	0	0	0	0	0	0	0	2	2	1	0	1	0	0	0	0	0	0	0	0	0	0	0	0	0	0	0	0	0	0	0	0	0	0	0	0	0
FGSG_00023	0	0	1	0	0	0	0	0	0	0	0	0	0	0	0	1	0	0	0	2	2	2	2	2	0	0	0	0	1	0	0	0	0	0	0	0	0	0	0	0	1	0	0	0	0	1	0	0	0
FGSG_00028	0	1	2	0	0	0	0	0	0	0	0	0	0	1	1	0	0	0	0	1	1	1	2	2	0	0	0	1	1	0	0	4	5	4	4	4	4	0	2	0	0	0	0	0	0	0	0	0	0
FGSG_00029	0	0	0	0	0	0	0	0	0	0	0	0	0	0	0	0	0	0	0	1	1	0	0	0	0	0	0	0	0	0	0	0	0	0	0	0	0	0	0	0	0	0	0	0	0	0	0	0	0
FGSG_00031	0	0	0	0	0	0	0	0	0	0	0	0	0	0	0	0	0	0	0	3	3	0	0	0	0	0	0	0	0	0	0	0	0	0	0	0	0	0	0	0	0	0	0	0	0	0	0	0	0
FGSG_00060	0	0	0	0	0	0	0	0	0	0	0	0	0	0	0	0	0	0	0	1	1	0	0	0	0	0	0	0	0	0	0	0	0	0	0	0	0	0	0	0	0	0	0	0	0	0	0	0	0
FGSG_00061	0	0	0	0	0	0	0	0	0	0	0	0	0	0	0	0	0	0	0	1	1	0	0	1	0	0	0	0	0	0	0	0	0	0	0	0	0	0	0	0	0	0	0	0	0	0	0	0	0
FGSG_00062	0	0	0	0	0	0	0	0	0	0	0	0	0	0	0	0	0	0	0	1	1	0	0	0	0	0	0	0	0	0	0	0	0	0	0	0	0	0	0	0	0	0	0	0	0	0	0	0	0
FGSG_00100	5	5	9	0	0	2	3	0	5	0	0	0	2	2	2	11	0	0	0	5	5	4	5	2	2	0	0	5	3	0	0	3	2	2	2	2	2	0	1	3	0	0	0	0	0	12	0	0	2
FGSG_00111	0	0	0	0	0	0	0	0	0	0	0	0	0	0	0	0	0	0	0	1	1	1	0	0	0	0	0	0	0	0	0	0	0	0	0	0	0	0	0	0	0	0	0	0	0	0	0	0	0
FGSG_00112	0	0	0	0	0	0	0	0	0	0	0	0	0	0	0	0	0	0	0	1	1	1	0	0	0	0	0	0	0	0	0	0	0	0	0	0	0	0	0	0	0	0	0	0	0	0	0	0	0
FGSG_00114	0	0	0	0	0	0	0	0	0	0	0	0	0	0	0	0	0	0	0	1	1	0	0	0	0	0	0	0	0	0	0	0	0	0	0	0	0	0	0	0	0	0	0	0	0	0	0	0	0
FGSG_00129	0	0	0	0	0	0	0	0	0	0	0	0	0	0	0	0	0	0	0	1	1	0	0	0	0	0	0	0	0	0	0	0	0	0	0	0	0	0	0	0	0	0	0	0	0	0	0	0	0
FGSG_00131	0	0	0	0	0	0	0	0	0	0	0	0	0	0	0	0	0	0	0	1	1	0	0	0	0	0	0	0	0	0	0	0	0	0	0	0	0	0	0	0	0	0	0	0	0	0	0	0	0
FGSG_00184	1	0	1	0	0	0	0	1	1	0	0	0	2	0	0	0	0	0	0	3	3	3	2	2	0	0	0	1	1	0	0	0	0	0	0	0	0	0	2	0	0	0	0	0	0	1	0	0	1
FGSG_00230	0	0	0	0	0	0	0	0	0	0	0	0	0	0	0	0	0	0	0	1	1	0	0	0	0	0	0	0	0	0	0	0	0	0	0	0	0	0	0	0	0	0	0	0	0	0	0	0	0
FGSG_00260	0	0	0	0	0	0	0	0	0	0	0	0	0	0	0	0	0	0	0	0	0	0	0	0	0	0	0	0	0	0	0	0	0	0	0	0	0	0	0	0	0	0	0	0	0	0	0	0	0
FGSG_00294	1	1	1	0	0	1	1	1	1	0	0	0	1	1	1	1	0	0	0	1	1	1	1	1	1	0	0	1	1	0	0	1	1	0	0	0	0	0	1	1	0	0	0	0	0	1	0	0	1
FGSG_00411	0	0	0	0	0	0	0	0	0	0	0	0	0	0	0	0	0	0	0	1	1	1	1	1	0	0	0	0	0	0	0	0	0	0	0	0	0	0	0	0	0	0	0	0	0	0	0	0	0
FGSG_00569	0	0	0	0	0	0	0	0	0	0	0	0	0	0	0	0	0	0	0	1	1	0	0	0	0	0	0	0	0	0	0	0	0	0	0	0	0	0	0	0	0	0	0	0	0	0	0	0	0
FGSG_00642	0	2	1	0	0	2	2	1	1	0	0	0	2	1	1	0	0	0	0	2	2	2	3	2	1	0	0	0	2	0	0	2	0	0	0	0	0	0	1	1	0	0	0	0	0	0	0	0	1
FGSG_00742	2	1	1	1	1	1	1	0	1	0	1	0	2	1	1	1	1	1	0	1	1	1	1	1	1	0	0	1	1	0	0	2	1	1	1	1	1	0	1	1	1	0	0	0	0	1	1	0	2
FGSG_00783	0	0	0	0	0	0	0	0	0	0	0	0	0	0	0	0	0	0	0	1	1	2	2	2	0	0	0	0	1	0	0	0	0	0	0	0	0	0	0	0	0	0	0	0	0	0	0	0	0
FGSG_00806	3	3	2	1	1	2	2	2	2	0	2	2	4	14	14	5	1	1	0	11	11	13	9	10	2	0	0	6	6	1	1	11	4	5	5	5	5	0	3	2	1	0	0	0	1	4	3	2	2
FGSG_00847	0	0	0	0	0	0	0	0	0	0	0	0	0	0	0	0	0	0	0	0	0	0	0	0	0	0	0	0	0	0	0	0	0	0	0	0	0	0	0	0	0	0	0	0	0	0	0	0	0
FGSG_00987	0	0	0	0	0	0	0	0	0	0	0	0	0	0	0	0	0	0	0	1	1	1	0	0	0	0	0	0	0	0	0	0	0	0	0	0	0	0	0	0	0	0	0	0	0	0	0	0	0
FGSG_00989	1	1	2	0	0	0	0	0	0	0	0	0	1	0	0	2	0	0	0	1	1	1	2	1	0	0	0	1	0	0	0	0	1	0	0	0	0	0	1	0	0	2	5	3	0	2	0	0	0
FGSG_01239	0	0	0	0	0	0	0	0	0	0	0	0	0	0	0	0	0	0	0	1	1	1	1	1	0	0	0	0	0	0	0	0	0	0	0	0	0	0	0	0	0	0	0	0	0	0	0	0	0
FGSG_01240	0	1	1	0	0	1	1	1	1	0	0	0	0	1	1	1	0	0	0	1	1	1	1	1	1	0	0	1	1	0	0	1	1	1	1	1	1	0	1	1	0	0	0	0	0	1	0	0	1
FGSG_01283	2	1	1	0	0	2	2	1	1	0	1	0	1	2	2	2	1	1	7	1	1	1	2	1	1	0	0	2	1	1	1	2	1	1	1	1	1	5	1	2	3	0	0	0	0	2	3	0	1
FGSG_01437	0	0	0	0	0	0	0	0	0	0	0	0	0	0	0	0	0	0	0	1	1	1	1	1	0	0	0	0	0	0	0	0	0	0	0	0	0	0	1	0	0	0	0	0	0	0	0	0	0
FGSG_01570	0	0	0	0	0	0	0	1	2	0	0	0	0	0	0	1	0	0	0	1	1	1	1	1	0	0	0	0	3	0	0	0	1	0	0	0	0	0	0	0	0	0	0	0	0	1	0	0	2
FGSG_01588	0	0	0	0	0	0	0	0	0	0	0	0	0	0	0	0	0	0	0	1	1	1	0	1	0	0	0	0	0	0	0	0	0	0	0	0	0	0	0	0	0	0	0	0	0	0	0	0	0
FGSG_01595	0	0	0	0	0	0	0	0	0	0	0	0	0	0	0	0	0	0	0	1	1	1	0	0	0	0	0	0	0	0	0	0	0	0	0	0	0	0	0	0	0	0	0	0	0	0	0	0	0
FGSG_01598	0	0	0	0	0	0	0	0	0	0	0	0	0	0	0	0	0	0	0	3	3	0	0	0	0	0	0	0	0	0	0	0	0	0	0	0	0	0	0	0	0	0	0	0	0	0	0	0	0
FGSG_01603	7	5	4	0	0	1	1	1	7	0	0	0	4	2	2	6	1	1	0	8	8	11	10	7	0	0	0	6	3	17	19	5	4	5	4	4	4	0	2	1	3	1	5	4	1	5	0	0	3
FGSG_01607	3	4	5	0	0	0	0	0	4	0	0	0	1	0	0	2	0	0	0	4	4	5	7	5	0	4	4	2	0	3	3	0	0	0	0	0	0	0	0	0	0	12	15	22	2	2	0	0	3
FGSG_01621	2	3	2	0	0	0	0	0	3	0	0	0	3	0	0	1	0	0	0	2	2	2	3	2	0	0	0	1	1	0	0	0	1	0	0	0	0	0	1	0	1	0	0	0	0	1	0	0	3
FGSG_01636	0	0	0	0	0	0	0	0	0	0	0	0	0	0	0	0	0	0	0	1	1	1	1	1	0	0	0	0	0	0	0	0	0	0	0	0	0	0	0	0	0	0	0	0	0	0	0	0	0
FGSG_01660	0	0	0	0	0	0	0	0	0	0	0	0	0	0	0	0	0	0	0	1	1	2	1	1	0	0	0	0	0	0	0	0	0	0	0	0	0	0	0	0	0	0	0	0	0	0	0	0	0
FGSG_01674	0	0	0	0	0	0	0	0	0	0	0	0	0	0	0	0	0	0	0	1	1	0	0	0	0	0	0	0	0	0	0	0	0	0	0	0	0	0	0	0	0	0	0	0	0	0	0	0	0
FGSG_01685	1	5	3	0	0	0	0	0	3	0	0	0	1	0	0	2	0	0	0	3	3	6	5	4	0	1	1	2	2	0	0	0	4	2	2	2	2	2	1	0	2	4	5	5	0	2	0	0	3
FGSG_01688	0	0	0	0	0	0	0	0	0	0	0	0	0	0	0	0	0	0	0	1	1	1	0	0	0	0	0	0	0	0	0	0	0	0	0	0	0	0	0	0	0	0	0	0	0	0	0	0	0
FGSG_01728	1	2	2	0	0	0	0	0	0	0	0	0	0	0	0	1	0	0	0	1	1	5	1	1	0	0	0	1	1	0	0	0	0	0	0	0	0	0	0	0	0	0	0	0	0	1	0	0	0
FGSG_01748	0	1	1	0	0	0	0	0	1	0	0	0	0	0	0	1	0	0	0	2	2	4	1	4	0	0	0	1	1	0	0	0	0	1	1	1	1	0	0	0	0	0	0	0	0	0	0	0	0
FGSG_01754	0	0	0	0	0	1	1	0	0	0	0	0	0	0	0	0	0	0	0	2	2	1	0	1	1	0	0	0	0	0	0	0	0	0	0	0	0	0	0	1	0	0	0	0	0	0	0	0	0
FGSG_01763	0	0	0	0	0	0	0	0	0	0	0	0	0	0	0	0	0	0	0	1	1	0	0	0	0	0	0	0	0	0	0	0	0	0	0	0	0	0	0	0	0	0	0	0	0	0	0	0	0
FGSG_01776	0	0	0	0	0	1	1	0	0	0	0	0	0	0	0	0	0	0	0	2	2	1	0	1	1	0	0	0	0	0	0	0	0	0	0	0	0	0	0	1	0	0	0	0	0	0	0	0	0
FGSG_01778	0	0	0	0	0	0	0	0	0	0	0	0	0	0	0	0	0	0	0	1	1	0	0	0	0	0	0	0	0	0	0	0	0	0	0	0	0	0	0	0	0	0	0	0	0	0	0	0	0
FGSG_01803	1	1	2	0	0	0	0	0	0	0	0	0	0	0	0	1	0	0	0	2	2	1	1	2	0	0	0	1	0	0	0	0	1	1	1	1	1	0	0	0	0	0	0	0	0	1	1	0	0
FGSG_01815	0	0	0	0	0	0	0	0	0	0	0	0	0	0	0	0	0	0	0	1	1	0	0	0	0	0	0	0	0	0	0	0	0	0	0	0	0	0	0	0	0	0	0	0	0	0	0	0	0
FGSG_01818	2	1	1	2	2	1	1	0	0	0	1	1	2	3	3	2	1	1	0	3	3	3	3	3	1	0	0	2	3	1	1	4	1	1	1	1	1	0	2	1	1	0	0	0	1	1	2	0	1
FGSG_01829	2	1	1	0	0	1	1	1	1	0	0	0	2	1	1	2	0	0	0	2	2	1	1	1	1	0	0	2	2	1	1	0	2	1	1	1	1	0	2	0	2	0	0	0	1	2	0	0	1
FGSG_01831	0	0	0	0	0	0	0	0	0	0	0	0	0	0	0	0	0	0	0	1	1	1	0	1	0	0	0	0	0	0	0	0	0	0	0	0	0	0	0	0	0	0	0	0	0	0	0	0	0
FGSG_01872	0	0	0	0	0	0	0	0	1	0	0	0	1	0	0	0	0	0	0	1	1	1	1	1	0	0	0	0	1	0	0	0	0	0	0	0	0	0	1	0	0	0	0	0	0	0	0	0	1
FGSG_01982	2	3	6	0	0	1	1	0	2	0	0	0	3	0	0	2	0	0	0	3	3	3	2	3	0	0	0	0	2	0	0	0	1	0	0	0	0	0	1	1	0	1	14	12	1	1	0	0	2
FGSG_01988	8	1	5	0	0	1	1	0	2	0	0	0	8	2	3	7	0	0	0	5	5	3	1	3	1	0	0	4	8	1	1	0	5	4	4	4	4	0	3	2	0	0	0	0	0	6	0	0	0
FGSG_02015	2	0	3	0	0	1	1	1	6	0	0	0	3	1	0	3	0	0	0	6	6	6	6	5	1	0	0	1	4	0	0	2	4	4	4	4	4	0	1	3	0	0	0	0	0	3	0	0	2
FGSG_02059	1	4	3	0	0	0	0	0	3	0	0	0	3	0	0	4	0	0	3	2	2	4	2	3	0	0	0	4	4	1	1	0	0	1	1	1	1	4	0	1	2	0	0	0	1	2	0	1	3
FGSG_02154	0	0	0	0	0	0	0	0	0	0	0	0	0	0	0	0	0	0	0	1	1	0	1	0	0	0	0	0	0	0	0	0	0	0	0	0	0	0	0	0	0	0	0	0	0	0	0	0	0
FGSG_02202	3	3	5	0	0	1	1	0	3	0	0	0	5	0	0	3	0	0	0	6	6	7	5	6	0	0	0	2	3	0	0	0	2	1	1	1	1	0	3	0	0	0	0	0	0	5	0	0	4
FGSG_02228	1	2	1	0	0	2	2	0	2	0	0	0	2	0	0	3	0	0	0	2	2	4	4	4	0	0	0	1	1	0	0	1	0	0	0	0	0	0	0	0	2	0	0	0	0	2	0	0	2
FGSG_02255	0	0	0	0	0	0	0	0	0	0	0	0	0	0	0	0	0	0	0	1	1	1	0	1	0	0	0	0	0	0	0	0	0	0	0	0	0	0	0	0	0	0	0	0	0	0	0	0	0
FGSG_02263	1	0	0	0	0	0	0	0	1	0	0	0	0	0	0	1	0	0	0	1	1	2	3	2	0	0	0	0	2	0	0	0	0	0	0	0	0	0	0	0	0	3	4	5	0	1	0	0	1
FGSG_02269	0	0	0	0	0	0	0	0	0	0	0	0	0	0	0	0	0	0	0	1	1	1	0	0	0	0	0	0	0	0	0	0	0	0	0	0	0	0	0	0	0	0	0	0	0	0	0	0	0
FGSG_02309	0	0	0	0	0	0	0	0	0	0	0	0	0	0	0	0	0	0	0	1	1	0	0	0	0	0	0	0	0	0	0	0	0	0	0	0	0	0	0	0	0	0	0	0	0	0	0	0	0
FGSG_02314	0	1	1	0	0	0	0	0	0	0	0	0	1	0	0	1	0	0	0	1	1	0	0	2	0	0	0	1	1	0	0	1	1	0	0	0	0	0	1	0	0	0	0	0	0	1	0	0	0
FGSG_02330	0	0	2	0	0	0	0	0	0	0	0	0	1	0	0	2	0	0	0	1	1	1	1	1	0	0	0	1	1	3	3	0	1	0	0	0	0	0	0	0	0	0	0	0	2	1	1	0	0
FGSG_02332	0	0	0	0	0	0	0	0	0	0	0	0	0	0	0	0	0	0	0	1	1	1	2	1	0	0	0	0	0	0	0	0	0	0	0	0	0	0	0	0	0	0	0	0	0	0	0	0	0
FGSG_02339	0	2	1	0	0	0	0	0	1	0	0	0	1	0	0	0	1	1	0	1	1	2	0	2	0	0	0	1	1	0	0	0	1	1	1	1	1	0	0	0	0	0	0	0	0	1	0	2	1
FGSG_02348	0	0	0	0	0	0	0	0	0	0	0	0	0	0	0	0	0	0	0	1	1	0	0	0	0	0	0	0	0	0	0	0	0	0	0	0	0	0	0	0	0	0	0	0	0	0	0	0	0
FGSG_02354	1	2	2	0	0	0	0	4	0	0	0	0	1	0	0	1	0	0	0	2	2	6	2	2	2	0	0	2	2	0	0	0	0	0	0	0	0	0	1	0	0	0	0	0	0	2	0	0	0
FGSG_02360	1	1	1	0	0	0	0	0	0	0	0	0	2	0	0	1	0	0	0	1	1	1	1	2	0	0	0	2	1	0	0	0	1	1	1	1	1	0	1	0	1	0	0	0	0	2	0	0	0
FGSG_02378	0	0	0	0	0	0	0	0	0	0	0	0	0	0	0	0	0	0	0	1	1	0	1	0	0	0	0	0	0	0	0	0	0	0	0	0	0	0	0	0	0	0	0	0	0	0	0	0	0
FGSG_02422	0	0	0	0	0	0	0	0	0	0	0	0	3	0	0	1	0	0	0	1	1	1	1	1	0	0	0	0	1	0	0	0	0	0	0	0	0	0	1	0	0	0	0	0	0	0	0	0	0
FGSG_02448	0	0	0	0	0	0	0	0	0	0	0	0	0	0	0	0	0	0	0	1	1	2	0	1	0	0	0	0	0	0	0	0	0	0	0	0	0	0	0	0	0	0	0	0	0	0	0	0	0
FGSG_02551	0	0	0	0	0	0	0	0	0	0	0	0	0	0	0	1	0	0	0	1	1	1	1	1	0	0	0	1	2	0	0	0	0	0	0	0	0	0	0	0	0	0	0	0	0	1	0	0	0
FGSG_02651	0	2	1	0	0	0	0	0	1	0	0	0	3	0	0	0	0	0	0	4	4	4	2	5	0	0	0	1	5	0	0	0	0	0	0	0	0	0	3	0	0	0	0	0	0	0	0	0	0
FGSG_02658	1	0	0	0	0	0	0	0	1	0	0	0	2	0	0	3	0	0	0	1	1	1	1	1	0	0	0	2	1	0	0	0	0	1	1	1	1	0	1	0	0	0	0	0	0	3	5	0	2
FGSG_02674	0	0	0	0	0	0	0	0	0	0	0	0	0	0	0	0	0	0	0	1	1	1	1	1	0	0	0	0	0	0	0	0	0	0	0	0	0	0	0	0	0	0	0	0	0	0	0	0	0
FGSG_02685	1	0	1	0	0	0	0	0	1	0	0	0	0	0	0	0	0	0	0	1	1	1	1	1	0	0	0	0	0	0	0	0	1	0	0	0	0	0	0	0	0	1	1	1	0	0	0	0	1
FGSG_02686	1	2	1	0	0	0	0	0	1	0	0	0	0	1	2	1	0	0	0	2	2	2	1	2	1	0	0	1	0	1	1	1	1	1	1	1	1	0	0	0	1	0	0	0	1	1	0	0	0
FGSG_02841	0	0	0	0	0	0	0	0	0	0	0	0	0	0	0	0	0	0	0	3	3	2	1	2	0	0	0	0	0	0	0	0	0	0	0	0	0	0	0	0	0	0	0	0	0	0	0	0	0
FGSG_02888	0	0	0	0	0	0	0	0	0	0	0	0	0	0	0	0	0	0	0	2	2	3	1	3	0	0	0	0	0	0	0	0	0	0	0	0	0	0	0	0	0	0	0	0	0	0	0	0	0
FGSG_02890	1	3	3	0	0	0	0	0	0	0	0	0	1	0	0	1	0	0	0	3	3	2	2	3	0	0	0	1	1	0	0	0	2	2	2	2	2	0	0	0	0	0	0	0	0	2	0	0	0
FGSG_02893	0	0	0	0	0	1	1	0	0	0	0	0	1	0	0	1	0	0	0	1	1	8	3	1	1	0	0	0	0	0	0	0	0	0	0	0	0	0	0	1	0	0	0	0	0	0	0	0	0
FGSG_02898	0	0	0	0	0	0	0	0	0	0	0	0	0	0	0	0	0	0	0	1	1	1	0	3	0	0	0	0	0	0	0	0	0	0	0	0	0	0	0	0	0	0	0	0	0	0	0	0	0
FGSG_02899	0	0	0	0	0	0	0	0	0	0	0	0	0	0	0	0	0	0	0	1	1	1	0	1	0	0	0	0	0	0	0	0	0	0	0	0	0	0	0	0	0	0	0	0	0	0	0	0	0
FGSG_02917	3	2	1	0	0	0	0	0	4	0	0	0	3	0	0	3	0	0	0	5	5	5	3	5	0	0	0	2	5	0	0	0	2	1	1	1	1	0	2	0	1	0	0	0	0	3	0	0	4
FGSG_02918	1	0	0	0	0	0	0	0	1	0	0	0	0	0	0	1	0	0	0	1	1	1	1	1	0	0	0	0	0	0	0	0	0	0	0	0	0	0	0	0	0	0	0	0	0	1	0	0	1
FGSG_02933	1	1	1	0	0	0	0	0	0	0	0	0	0	0	0	0	0	0	0	1	1	1	2	1	0	0	0	1	0	0	0	0	0	0	0	0	0	0	0	0	1	0	0	0	0	1	0	0	0
FGSG_02962	0	0	0	0	0	0	0	0	0	0	0	0	0	0	0	0	0	0	0	1	1	0	1	0	0	0	0	0	0	0	0	0	0	0	0	0	0	0	0	0	0	0	0	0	0	0	0	0	0
FGSG_02976	4	3	2	1	1	2	2	3	1	0	4	2	5	14	14	6	1	1	0	10	10	11	7	10	2	0	0	6	6	2	1	11	5	6	5	5	6	0	3	2	1	0	0	0	3	5	4	2	2
FGSG_02977	7	3	5	0	0	0	0	0	2	0	0	0	3	0	0	4	0	0	0	6	6	5	9	5	0	3	2	4	1	0	0	0	1	2	1	1	1	0	1	0	0	13	12	10	0	3	0	0	0
FGSG_02987	2	2	2	0	0	0	0	0	3	0	0	0	1	0	0	5	0	0	0	5	5	6	9	3	0	0	0	2	7	5	5	2	4	5	4	4	5	0	1	0	0	0	1	0	0	4	0	0	1
FGSG_02999	0	0	0	0	0	0	0	0	0	0	0	0	0	0	0	0	0	0	0	1	1	1	0	1	0	0	0	0	0	0	0	0	0	0	0	0	0	0	0	0	0	0	0	0	0	0	0	0	0
FGSG_03002	2	2	2	0	0	1	1	0	1	0	0	0	2	0	0	0	0	0	0	1	1	1	2	1	0	0	0	1	1	2	2	0	0	1	1	1	1	0	0	0	1	0	5	6	0	1	2	0	1
FGSG_03003	1	0	0	0	0	0	0	0	0	0	0	0	0	0	0	1	0	0	0	1	1	1	0	1	0	0	0	1	1	0	0	0	1	1	1	1	1	0	0	0	0	0	0	0	0	1	0	0	0
FGSG_03012	1	0	1	0	0	0	0	0	4	0	0	0	3	0	0	1	0	0	0	5	5	5	4	4	0	0	0	0	3	0	0	0	3	2	2	2	2	0	1	1	0	0	0	0	0	1	0	0	0
FGSG_03034	2	1	1	0	0	1	1	0	2	0	0	0	4	0	0	4	0	0	1	3	3	8	6	4	1	0	0	2	3	0	0	0	6	3	3	3	3	1	2	1	0	0	0	0	0	3	0	0	1
FGSG_03035	0	0	0	0	0	0	0	0	0	0	0	0	0	0	0	0	0	0	0	1	1	0	0	0	0	0	0	0	0	0	0	0	0	0	0	0	0	0	0	0	0	0	0	0	0	0	0	0	0
FGSG_03049	2	1	1	0	0	0	0	0	0	0	0	0	1	0	0	0	0	0	0	1	1	1	3	1	0	0	0	1	1	0	0	0	1	0	0	0	0	0	0	0	0	0	0	0	0	0	0	0	0
FGSG_03050	0	0	0	0	0	0	0	0	0	0	0	0	0	0	0	0	0	0	0	1	1	1	1	1	0	0	0	0	1	0	0	1	0	0	0	0	0	0	0	1	0	0	0	0	0	0	0	0	0
FGSG_03052	1	1	1	0	0	0	0	0	0	0	0	0	1	0	0	1	0	0	0	1	1	1	2	1	0	0	0	1	1	0	0	0	1	0	0	0	0	0	0	0	0	0	0	0	0	0	0	0	0
FGSG_03054	1	2	1	0	0	0	0	0	1	0	0	0	3	0	0	2	0	0	0	2	2	5	4	4	0	0	0	1	1	0	0	0	1	1	1	1	1	0	1	0	0	0	0	0	0	2	0	0	1
FGSG_03095	3	0	2	0	0	1	1	1	7	0	0	0	3	1	0	4	0	0	0	6	6	9	6	6	0	0	0	2	4	0	0	3	4	4	3	3	4	0	1	3	0	0	0	0	0	3	0	0	4
FGSG_03096	0	0	0	0	0	0	0	0	0	0	0	0	0	0	0	0	0	0	0	1	1	0	0	0	0	0	0	0	0	0	0	0	0	0	0	0	0	0	0	0	0	0	0	0	0	0	0	0	0
FGSG_03109	0	0	0	0	0	0	0	0	0	0	0	0	0	0	0	0	0	0	0	1	1	1	1	1	0	0	0	0	0	0	0	0	0	0	0	0	0	0	0	0	0	0	0	0	0	0	0	0	0
FGSG_03121	3	4	5	0	0	0	0	0	4	0	0	0	1	0	0	2	0	0	0	4	4	5	7	5	0	4	4	2	0	4	4	0	1	0	0	0	0	0	0	0	0	10	15	21	2	2	0	0	3
FGSG_03122	0	0	0	0	0	0	0	0	0	0	0	0	0	0	0	0	0	0	0	1	1	2	1	1	0	0	0	0	0	0	0	0	0	0	0	0	0	0	0	0	0	0	0	0	0	0	0	0	0
FGSG_03123	0	0	0	0	0	0	0	0	0	0	0	0	0	0	0	0	0	0	0	1	1	1	1	1	0	0	0	0	0	0	0	0	0	0	0	0	0	0	0	0	0	0	0	0	0	0	0	0	0
FGSG_03129	0	0	0	0	0	0	0	0	0	0	0	0	0	0	0	0	0	0	0	1	1	0	0	0	0	0	0	0	0	0	0	0	0	0	0	0	0	0	0	0	0	0	0	0	0	0	0	0	0
FGSG_03130	0	0	0	0	0	0	0	0	0	0	0	0	0	0	0	0	0	0	0	1	1	0	0	0	0	0	0	0	0	0	0	0	0	0	0	0	0	0	0	0	0	0	0	0	0	0	0	0	0
FGSG_03131	1	1	1	0	0	0	0	0	0	0	0	0	1	0	0	0	0	0	0	1	1	2	1	2	0	0	0	0	0	0	0	0	0	0	0	0	0	0	0	0	0	0	0	0	0	0	0	0	0
FGSG_03143	2	1	3	0	0	0	0	0	1	0	0	0	0	0	0	1	0	0	0	2	2	2	3	2	0	0	0	2	2	0	0	0	1	0	0	0	0	0	0	0	0	0	0	0	0	2	0	0	0
FGSG_03156	0	0	0	0	0	0	0	0	0	0	0	0	0	0	0	0	0	0	0	1	1	0	1	0	0	0	0	0	0	0	0	0	0	0	0	0	0	0	0	0	0	0	0	0	0	0	0	0	0
FGSG_03194	3	3	3	0	0	0	0	0	5	0	0	0	0	0	0	2	0	0	0	2	2	7	2	3	0	1	2	3	0	0	0	0	2	0	0	0	0	0	1	0	1	9	15	16	0	4	0	0	5
FGSG_03209	4	4	3	0	0	2	2	1	3	0	0	0	2	2	2	5	0	0	0	8	8	9	8	9	2	0	0	5	5	2	3	3	4	4	3	3	4	0	2	2	2	0	3	1	0	4	0	0	3
FGSG_03212	0	0	0	0	0	0	0	0	0	0	0	0	0	0	0	0	1	1	0	1	1	1	1	1	0	0	0	0	1	12	12	0	0	0	0	0	0	0	0	0	4	0	0	0	5	0	1	0	0
FGSG_03217	0	1	1	0	0	0	0	0	1	0	0	0	0	0	0	2	0	0	0	2	2	0	1	1	0	0	0	2	2	2	2	0	1	4	3	3	4	0	1	0	0	0	4	2	0	2	0	0	0
FGSG_03243	6	6	8	1	1	2	2	1	11	0	0	0	5	3	3	7	1	1	0	11	11	15	14	11	2	0	0	8	7	16	18	4	5	7	6	6	6	0	3	2	4	1	7	4	1	4	0	0	6
FGSG_03274	0	0	0	0	0	0	0	0	0	0	0	0	0	0	0	0	0	0	0	2	2	4	0	3	0	0	0	0	0	0	0	0	0	0	0	0	0	0	0	0	0	0	0	0	0	0	0	0	0
FGSG_03275	0	0	0	0	0	0	0	0	0	0	0	0	0	0	0	0	0	0	0	1	1	1	0	1	0	0	0	0	0	0	0	0	0	0	0	0	0	0	0	0	0	0	0	0	0	0	0	0	0
FGSG_03304	1	0	0	0	0	0	0	0	0	0	0	0	0	0	0	0	0	0	0	1	1	1	0	1	0	0	0	0	0	0	0	0	0	0	0	0	0	0	0	0	0	0	0	0	0	0	0	0	0
FGSG_03307	8	10	11	0	0	1	1	0	8	0	0	0	12	2	2	8	0	0	0	9	9	10	13	8	3	0	0	5	8	0	0	4	3	3	3	3	3	0	3	0	2	0	0	0	0	11	0	0	7
FGSG_03315	2	3	2	1	1	2	2	3	2	0	2	2	4	14	14	5	1	1	0	11	11	13	9	10	2	0	0	6	6	1	1	11	4	5	5	5	5	0	3	2	1	0	0	0	1	3	3	2	2
FGSG_03331	0	0	0	0	0	0	0	0	0	0	0	0	0	0	0	0	0	0	0	1	1	0	0	0	0	0	0	0	0	0	0	0	0	0	0	0	0	0	0	0	0	0	0	0	0	0	0	0	0
FGSG_03334	0	1	1	0	0	0	0	0	0	0	0	0	0	0	0	1	0	0	0	1	1	1	0	0	0	0	0	0	1	0	0	0	1	1	1	1	1	0	0	0	0	0	0	0	0	1	0	0	0
FGSG_03343	5	4	3	0	0	1	1	0	5	0	0	0	1	0	0	3	0	0	0	2	2	3	3	2	0	0	0	4	0	1	1	0	3	1	1	1	1	0	2	0	3	0	0	0	1	3	0	0	4
FGSG_03348	8	1	5	0	0	1	1	0	1	0	0	0	8	2	3	7	0	0	0	5	5	3	2	2	1	0	0	4	8	1	1	0	4	3	3	3	3	0	3	1	0	0	0	0	0	7	0	0	0
FGSG_03365	1	1	1	0	0	0	0	0	0	0	0	0	1	0	0	1	0	0	0	1	1	0	2	1	0	0	0	1	1	0	0	0	0	0	0	0	0	0	1	0	0	2	3	4	0	1	0	0	0
FGSG_03371	0	0	0	0	0	0	0	0	0	0	0	0	0	0	0	0	0	0	0	1	1	0	0	0	0	0	0	0	0	0	0	0	0	0	0	0	0	0	0	0	0	0	0	0	0	0	0	0	0
FGSG_03379	1	2	2	0	0	1	1	0	1	0	3	1	0	1	2	1	0	0	0	2	2	2	1	2	1	0	0	2	1	1	1	1	1	1	1	1	1	0	0	1	2	0	0	0	1	1	0	0	1
FGSG_03384	2	3	3	0	0	0	0	0	2	0	0	0	0	0	0	1	0	0	0	3	3	3	4	2	0	0	0	2	1	0	0	0	1	0	0	0	0	0	1	0	1	0	0	0	0	1	0	0	2
FGSG_03387	7	6	10	0	1	3	3	0	12	0	1	0	8	3	3	9	2	3	0	11	11	12	17	9	3	0	0	7	13	3	3	3	8	11	11	11	11	0	5	3	3	0	1	0	2	7	5	0	8
FGSG_03394	0	0	0	0	0	0	0	0	0	0	0	0	0	0	0	0	0	0	0	3	3	3	2	2	0	0	0	0	1	0	0	0	0	0	0	0	0	0	1	0	0	0	0	0	0	0	0	0	0
FGSG_03402	1	2	2	0	0	0	0	1	3	0	2	0	0	1	1	3	0	0	0	3	3	3	2	2	0	0	0	3	1	0	0	0	1	2	2	2	2	0	0	0	0	0	0	0	0	2	0	0	3
FGSG_03406	2	1	1	0	0	0	0	0	3	0	0	0	1	0	0	2	0	0	0	1	1	1	2	1	0	4	3	2	1	1	1	0	1	1	1	1	1	0	1	0	1	7	11	12	0	1	0	0	4
FGSG_03432	2	3	2	0	0	2	2	1	2	0	0	0	3	1	1	4	0	0	0	4	4	4	4	4	1	0	0	2	5	1	1	3	4	5	4	4	4	0	4	1	1	0	0	0	1	3	0	0	3
FGSG_03436	0	0	0	0	0	0	0	0	0	0	0	0	0	0	0	0	0	0	0	1	1	1	1	1	0	0	0	0	1	0	0	0	0	0	0	0	0	0	0	0	0	0	0	0	0	0	0	0	0
FGSG_03445	0	0	0	0	0	0	0	0	0	0	0	0	0	0	0	0	0	0	0	2	2	3	4	3	0	0	0	0	0	0	0	0	0	0	0	0	0	0	0	0	0	0	0	0	0	0	0	0	0
FGSG_03457	1	3	3	0	0	0	0	0	0	0	0	0	1	0	0	2	0	0	0	3	3	2	2	3	0	0	0	1	1	0	0	0	1	2	2	2	2	0	0	0	0	0	0	0	0	2	0	0	0
FGSG_03463	0	0	0	0	0	0	0	0	0	0	0	0	0	0	0	0	0	0	0	1	1	1	1	1	0	0	0	0	0	0	0	0	0	0	0	0	0	0	0	0	0	0	0	0	0	0	0	0	0
FGSG_03467	1	1	0	27	28	0	0	0	0	0	0	0	0	2	2	1	1	1	0	1	1	1	1	1	0	0	0	1	1	1	1	5	0	1	1	1	1	0	0	0	1	0	0	0	1	1	1	0	0
FGSG_03483	3	4	5	0	0	0	0	0	4	0	0	0	1	0	0	2	0	0	0	4	4	5	6	5	0	4	4	1	0	3	3	0	0	0	0	0	0	0	0	0	0	12	16	22	2	2	0	0	3
FGSG_03495	0	0	0	0	0	0	0	0	0	0	0	0	0	0	0	0	0	0	0	1	1	1	0	1	0	0	0	0	0	0	0	0	0	0	0	0	0	0	0	0	0	0	0	0	0	0	0	0	0
FGSG_03507	0	2	3	0	0	1	1	0	0	0	0	0	0	0	0	0	1	2	0	3	3	2	2	0	1	0	0	0	3	0	0	1	2	5	5	5	5	0	0	1	0	0	0	0	0	0	0	0	0
FGSG_03521	0	0	0	0	0	1	1	0	0	0	0	0	0	0	0	0	0	0	0	1	1	1	1	1	1	0	0	0	0	0	0	0	0	0	0	0	0	0	0	0	0	0	0	0	0	0	0	0	1
FGSG_03526	1	1	1	0	0	0	0	0	0	0	0	0	2	0	0	1	0	0	0	1	1	1	2	1	0	0	0	1	1	0	0	0	0	1	1	1	1	0	0	0	0	0	0	0	0	1	0	0	0
FGSG_03529	0	0	0	0	0	0	0	3	2	0	0	1	0	0	0	0	0	0	0	1	1	1	1	1	0	0	0	0	0	0	0	0	2	2	2	2	2	0	0	0	0	0	0	0	0	0	0	1	2
FGSG_03531	1	0	0	7	6	0	0	0	1	0	0	0	2	0	0	1	0	0	0	4	4	2	0	4	0	0	0	0	2	1	1	0	1	3	3	3	3	0	1	0	0	0	0	0	0	0	0	0	0
FGSG_03532	0	1	1	0	0	0	0	0	1	0	9	0	1	1	1	0	0	0	0	3	3	2	2	2	1	0	0	0	1	0	0	2	1	2	2	2	2	0	0	1	0	0	0	0	0	0	0	0	1
FGSG_03544	1	1	1	0	0	0	0	0	0	0	0	0	0	0	0	0	0	0	0	2	2	2	1	2	0	0	0	0	1	0	0	2	0	0	0	0	0	0	0	0	0	0	0	0	0	0	1	0	0
FGSG_03569	2	1	0	0	0	0	0	0	2	0	0	0	0	0	0	3	0	0	0	4	4	4	2	4	0	0	0	3	3	0	0	0	0	1	1	1	1	0	1	0	0	0	0	0	0	3	0	0	1
FGSG_03570	6	7	10	0	1	3	3	0	11	0	1	0	8	3	3	7	2	2	0	10	10	13	9	8	4	0	0	6	11	3	3	3	8	10	10	10	10	0	6	3	3	0	0	0	2	6	5	0	8
FGSG_03574	0	0	0	0	0	0	0	0	0	0	0	0	0	0	0	0	0	0	0	1	1	0	0	0	0	0	0	0	0	0	0	0	0	0	0	0	0	0	0	0	0	0	0	0	0	0	0	0	0
FGSG_03583	2	0	2	0	0	1	1	1	5	0	0	0	3	1	0	3	0	0	0	6	6	6	6	5	0	0	0	1	4	0	0	2	4	4	4	4	4	0	1	3	0	0	0	0	0	2	0	0	2
FGSG_03584	1	0	1	0	0	0	0	0	0	0	0	0	1	0	0	1	0	0	0	1	1	2	1	1	0	0	0	1	1	2	2	0	0	0	0	0	0	0	0	0	0	0	0	0	0	1	0	0	0
FGSG_03585	0	0	0	0	0	0	0	0	0	0	0	0	0	0	0	0	0	0	0	1	1	1	0	1	0	0	0	0	0	0	0	0	0	0	0	0	0	0	0	0	0	0	0	0	0	0	0	0	0
FGSG_03598	1	2	1	0	0	0	0	0	1	0	0	0	3	0	0	2	0	0	0	2	2	5	4	4	0	0	0	1	1	0	0	0	1	1	1	1	1	0	1	0	0	0	0	0	0	2	0	0	1
FGSG_03599	0	0	0	0	0	0	0	0	0	0	0	0	0	0	0	0	0	0	0	0	0	0	0	0	0	0	0	0	0	0	0	0	0	0	0	0	0	0	0	0	0	0	0	0	0	0	0	0	0
FGSG_03600	0	0	0	0	0	0	0	0	0	0	0	0	0	0	0	0	0	0	0	2	2	0	0	0	0	0	0	0	3	0	0	0	0	0	0	0	0	0	0	0	0	0	0	0	0	0	0	0	0
FGSG_03601	7	4	3	1	1	2	2	2	5	0	0	0	1	2	1	5	0	0	0	5	5	9	9	6	1	0	0	7	5	6	7	3	2	4	4	4	4	0	3	1	2	0	4	3	0	5	0	0	3
FGSG_03609	1	1	1	0	0	0	0	0	0	0	0	0	2	0	0	1	0	0	0	2	2	3	2	3	0	0	0	0	1	0	0	0	0	0	0	0	0	0	0	0	0	0	0	0	0	1	0	0	0
FGSG_03612	0	1	0	0	0	0	0	0	1	0	0	0	1	0	0	0	0	0	0	2	2	3	1	3	0	0	0	0	0	0	0	0	0	0	0	0	0	0	1	0	0	0	0	0	0	0	0	0	2
FGSG_03614	0	2	1	0	0	0	0	0	2	0	0	0	0	0	0	0	0	0	0	1	1	3	3	1	0	0	0	1	0	0	0	0	0	0	0	0	0	0	0	0	0	0	0	0	0	0	0	0	0
FGSG_03616	0	0	0	0	0	0	0	0	0	0	0	0	0	0	0	0	0	0	0	1	1	1	1	0	0	0	0	0	0	0	0	0	0	0	0	0	0	0	1	0	0	0	0	0	0	0	0	0	0
FGSG_03624	3	3	2	0	0	0	0	0	1	0	0	0	8	0	0	3	0	0	0	2	2	3	3	3	0	0	0	2	3	0	0	0	0	1	1	1	1	0	2	0	1	0	0	0	0	2	0	0	2
FGSG_03628	3	1	2	0	0	0	0	0	1	0	0	0	4	0	0	3	0	0	0	1	1	1	1	1	0	0	0	3	3	0	0	0	0	0	0	0	0	0	3	0	1	0	0	0	0	3	0	0	1
FGSG_03629	0	1	1	0	0	0	0	0	0	0	0	0	1	0	0	1	0	0	0	1	1	2	0	3	0	0	0	1	1	0	0	0	1	0	0	0	0	0	1	0	0	0	0	0	0	1	0	0	0
FGSG_03632	0	2	1	0	0	0	0	0	0	0	0	0	1	0	0	2	0	0	0	1	1	1	0	1	0	0	0	0	1	0	0	0	0	1	0	0	1	0	0	0	0	0	0	0	0	2	0	0	0
FGSG_03640	0	0	0	0	0	0	0	0	0	0	0	0	0	0	0	0	0	0	0	1	1	0	0	0	0	0	0	0	0	0	0	0	0	0	0	0	0	0	0	0	0	0	0	0	0	0	0	0	0
FGSG_03674	0	1	0	0	0	0	0	0	0	0	0	0	0	0	0	0	0	0	0	2	2	2	2	2	0	0	0	0	0	0	0	0	0	0	0	0	0	0	1	0	0	0	0	0	0	0	0	0	1
FGSG_03687	5	4	7	0	0	0	0	2	6	0	0	0	5	1	1	4	1	0	0	7	7	10	11	6	0	0	0	5	2	17	19	3	3	6	5	5	5	0	1	1	3	1	7	4	0	3	0	0	4
FGSG_03695	3	3	5	0	0	1	1	0	3	0	0	0	5	0	0	4	0	0	0	5	5	5	5	6	0	0	0	2	2	0	0	0	2	1	1	1	1	0	3	0	0	0	0	0	0	5	0	0	4
FGSG_03708	2	1	0	0	0	1	1	0	4	0	0	0	0	0	0	4	0	0	0	2	2	2	1	3	0	0	0	3	0	0	0	0	10	10	10	10	10	0	0	1	0	0	0	0	0	2	0	0	2
FGSG_03724	1	1	2	0	0	0	0	0	1	0	0	0	0	0	0	1	0	0	0	2	2	1	1	0	0	0	0	1	2	0	0	0	0	1	1	1	1	0	0	0	0	0	0	0	0	2	0	0	0
FGSG_03748	0	0	0	0	0	0	0	0	0	0	0	0	0	0	0	0	0	0	0	2	2	2	2	2	0	0	0	0	0	0	0	0	0	0	0	0	0	0	1	0	0	0	0	0	0	0	0	0	0
FGSG_03769	3	4	1	2	1	1	1	2	2	1	3	1	1	2	2	4	2	2	0	4	4	3	9	1	1	3	3	1	1	2	4	3	4	2	2	2	2	0	1	1	10	8	8	10	1	3	3	1	3
FGSG_03784	0	0	1	0	0	0	0	0	0	0	0	0	0	0	0	0	0	0	0	1	1	0	1	0	0	0	0	0	0	0	0	0	0	0	0	0	0	0	0	0	0	0	0	0	0	0	0	0	0
FGSG_03795	1	3	2	0	0	0	0	0	3	0	0	0	3	0	0	1	0	0	0	2	2	2	2	2	0	0	0	1	1	0	0	0	1	0	0	0	0	0	1	0	2	0	0	0	0	1	0	0	3
FGSG_03813	1	1	1	0	0	0	0	0	1	0	0	0	0	0	0	1	0	0	0	1	1	1	1	1	0	0	0	0	1	0	0	0	1	1	1	1	1	0	1	0	0	1	1	2	0	1	0	0	1
FGSG_03816	2	0	1	0	0	1	1	0	1	0	0	0	1	1	1	3	1	1	0	3	3	3	3	3	1	0	0	1	3	0	0	1	2	2	2	2	2	0	1	1	1	2	3	1	0	2	0	0	2
FGSG_03820	0	0	0	0	0	0	0	0	0	0	0	0	0	0	0	0	0	0	0	1	1	0	0	0	0	0	0	0	0	0	0	0	0	0	0	0	0	0	0	0	0	0	0	0	0	0	0	0	0
FGSG_03827	0	2	1	0	0	0	0	0	0	0	0	0	3	0	0	0	0	0	0	4	4	5	2	5	0	0	0	0	3	0	0	0	0	0	0	0	0	0	2	0	0	0	0	0	0	0	0	0	0
FGSG_03842	1	5	6	0	0	2	2	0	5	0	0	0	2	1	1	1	3	4	0	1	1	1	1	1	2	0	0	1	3	0	0	0	4	3	3	3	3	0	2	1	2	0	0	0	0	1	1	6	5
FGSG_03846	0	1	1	0	0	0	0	0	1	0	9	0	1	1	1	0	0	0	0	3	3	2	2	2	1	0	0	0	1	0	0	2	1	2	2	2	2	0	0	1	0	0	0	0	0	0	0	0	1
FGSG_03858	7	8	11	0	1	3	3	0	14	0	1	0	9	3	3	11	3	2	0	15	15	13	20	11	3	0	0	6	15	3	3	3	8	11	11	11	11	0	6	3	6	0	0	1	2	7	5	0	9
FGSG_03865	3	0	0	0	0	0	0	0	0	0	0	0	3	1	1	3	0	0	0	2	2	3	1	3	0	0	0	3	4	0	0	0	1	1	1	1	1	0	3	0	1	0	0	0	0	2	0	0	1
FGSG_03867	2	1	1	0	0	0	0	0	1	0	0	0	6	0	0	2	0	0	0	3	3	2	1	3	0	0	0	2	2	0	0	0	0	1	1	1	1	0	4	0	2	0	0	0	0	1	0	0	0
FGSG_03883	2	1	1	0	0	0	0	0	1	0	0	0	3	0	0	2	1	1	0	2	2	2	2	2	0	0	0	1	3	0	0	0	2	1	1	1	1	0	1	0	1	0	0	0	0	1	0	0	1
FGSG_03893	1	2	1	0	0	0	0	0	1	0	0	0	0	0	0	1	0	0	0	3	3	2	6	3	0	0	0	2	1	0	0	0	1	0	0	0	0	0	0	0	1	0	0	0	0	1	0	0	0
FGSG_03894	0	0	0	0	0	0	0	0	0	0	0	0	1	0	0	0	0	0	0	2	2	2	1	2	0	0	0	0	1	0	0	0	0	0	0	0	0	0	0	0	0	0	0	0	0	0	0	0	0
FGSG_03896	1	0	0	0	0	0	0	0	0	0	0	0	0	0	0	1	0	0	0	1	1	1	0	1	0	0	0	1	1	0	0	0	0	0	0	0	0	0	1	0	0	0	0	0	0	1	0	0	0
FGSG_03901	0	0	0	0	0	0	0	0	0	0	0	0	0	0	0	0	0	0	0	1	1	1	1	1	0	0	0	0	0	0	0	0	0	0	0	0	0	0	0	0	0	0	0	0	0	0	0	0	0
FGSG_03904	5	4	2	1	0	2	1	0	4	0	0	0	1	0	0	3	0	0	0	2	2	4	4	3	0	0	0	4	0	1	1	0	3	1	1	1	1	0	2	0	3	0	0	0	1	3	0	0	4
FGSG_03905	2	0	0	0	0	0	0	0	0	0	0	0	0	0	0	1	0	0	0	1	1	2	1	2	0	0	0	1	3	0	0	0	1	1	1	1	1	0	2	0	0	0	0	0	0	2	0	0	0
FGSG_03908	3	1	2	0	0	0	0	0	2	0	0	0	2	0	0	3	0	0	0	4	4	5	4	4	0	0	0	4	1	0	0	0	1	2	2	2	2	0	1	0	0	0	0	0	0	0	0	0	1
FGSG_03911	0	0	0	0	0	0	0	0	0	0	0	0	1	0	0	0	0	0	0	1	1	1	1	1	0	0	0	0	1	0	0	0	0	0	0	0	0	0	1	0	0	0	0	0	0	0	0	0	0
FGSG_03916	1	2	2	0	0	1	1	0	1	0	0	0	1	2	2	1	1	1	0	1	1	1	1	1	0	0	0	1	1	1	1	2	0	1	1	1	1	0	1	0	2	0	0	0	1	1	0	1	1
FGSG_03922	3	2	3	0	0	3	3	2	1	2	0	0	1	2	2	3	0	0	0	4	4	6	3	5	2	0	0	4	4	3	3	2	5	3	3	3	3	0	2	1	1	0	0	0	0	2	2	0	2
FGSG_03944	0	1	1	0	0	0	0	0	0	0	0	0	1	0	0	0	0	0	0	1	1	1	1	1	0	0	0	0	0	0	0	0	0	0	0	0	0	0	1	0	0	0	0	0	0	0	0	0	0
FGSG_03954	0	1	1	0	0	1	1	1	1	0	1	0	1	1	1	1	0	0	0	1	1	1	1	1	0	0	0	1	1	0	0	0	1	1	1	1	1	0	0	0	0	0	0	0	0	1	0	0	1
FGSG_03958	0	0	0	0	0	0	0	0	0	0	0	0	0	0	0	0	0	0	0	1	1	0	0	1	0	0	0	0	0	0	0	0	0	0	0	0	0	0	0	0	0	0	0	0	0	0	0	0	0
FGSG_03960	0	0	0	0	0	0	0	0	0	0	0	0	0	0	0	0	0	0	0	1	1	0	0	0	0	0	0	0	0	0	0	0	0	0	0	0	0	0	0	0	0	0	0	0	0	0	0	0	0
FGSG_03969	0	0	0	0	0	0	0	0	0	0	0	0	0	0	0	0	0	0	0	1	1	1	2	1	0	0	0	0	0	0	0	0	0	0	0	0	0	0	0	0	0	0	0	0	0	0	0	0	0
FGSG_03972	8	9	10	0	0	1	1	0	7	0	0	0	11	2	2	7	0	0	0	8	8	13	13	8	3	0	0	5	7	0	0	3	3	3	3	3	3	0	3	0	2	0	0	0	0	10	0	0	6
FGSG_03975	0	0	0	0	0	0	0	0	0	0	0	0	3	0	0	1	0	0	0	2	1	3	4	2	0	0	0	0	3	0	0	0	0	0	0	0	0	0	2	0	0	0	0	0	0	1	0	0	0
FGSG_03986	0	0	0	0	0	0	0	0	0	0	0	0	0	0	0	0	0	0	0	1	1	1	2	1	0	0	0	0	0	0	0	0	0	0	0	0	0	0	0	0	0	0	0	0	0	0	0	0	0
FGSG_04029	0	1	0	0	0	0	0	0	0	0	0	0	0	0	0	0	0	0	0	1	1	1	1	1	0	0	0	0	0	0	0	0	0	0	0	0	0	0	0	0	0	0	0	0	0	0	0	0	0
FGSG_04060	1	1	1	0	0	0	0	0	0	0	0	0	0	0	0	1	0	0	0	2	2	2	2	2	0	0	0	1	0	0	0	0	1	0	0	0	0	0	0	0	0	0	0	0	0	1	0	0	1
FGSG_04074	0	0	0	0	0	0	0	0	0	0	0	0	0	0	0	0	0	0	0	1	1	2	0	1	0	0	0	0	0	0	0	0	0	0	0	0	0	0	0	0	0	0	0	0	0	0	0	0	0
FGSG_04097	5	6	4	3	2	2	2	3	5	0	3	1	2	7	6	8	1	2	0	4	4	2	7	2	2	3	2	3	4	5	5	6	9	7	7	7	7	0	2	3	11	9	9	6	5	5	3	1	5
FGSG_04146	4	2	2	1	2	1	1	2	3	0	0	0	2	1	1	5	0	0	0	3	3	3	2	4	1	0	0	5	6	0	0	2	0	0	0	0	0	0	2	1	0	0	0	0	0	5	0	0	3
FGSG_04239	0	0	0	0	0	0	0	0	0	0	0	0	1	1	1	0	0	0	0	1	1	1	1	1	0	0	0	0	0	0	0	1	0	0	0	0	0	0	0	0	0	0	0	0	0	0	0	0	0
FGSG_04372	0	0	0	0	0	0	0	0	0	0	0	0	0	0	0	0	0	0	0	1	1	0	1	0	0	0	0	0	0	0	0	0	0	0	0	0	0	0	0	0	0	0	0	0	0	0	0	0	0
FGSG_04380	0	1	1	0	0	0	0	0	0	0	0	0	0	0	0	0	0	0	0	1	1	1	2	1	0	0	0	0	0	0	0	0	1	1	1	1	1	0	0	0	0	0	0	0	0	1	0	0	0
FGSG_04397	1	1	1	0	0	1	1	1	0	0	0	0	1	1	1	1	0	0	0	1	1	1	1	1	1	0	0	0	1	0	0	1	0	0	0	0	0	0	1	1	0	0	0	0	0	1	1	0	1
FGSG_04429	0	0	0	0	0	0	0	0	0	0	0	0	0	0	0	0	0	0	0	1	1	2	0	2	0	0	0	0	0	0	0	0	0	0	0	0	0	0	0	0	0	0	0	0	0	0	0	0	0
FGSG_04434	1	0	0	0	0	0	0	0	2	0	0	0	2	1	1	2	0	0	0	1	1	1	0	1	0	0	0	1	3	0	0	1	0	0	0	0	0	0	1	0	0	0	0	0	0	1	0	0	1
FGSG_04439	3	2	0	0	0	0	0	0	0	0	0	0	0	0	0	0	0	0	0	1	1	6	2	1	0	0	0	0	0	0	0	0	0	0	0	0	0	0	0	0	0	0	0	0	0	0	2	0	0
FGSG_04471	0	0	0	0	0	0	0	0	0	0	0	0	1	0	0	0	0	0	0	2	2	5	2	2	0	0	0	0	1	0	0	0	0	0	0	0	0	0	6	0	0	0	0	0	0	0	0	0	1
FGSG_04501	0	0	0	0	0	0	0	0	0	0	0	0	0	0	0	0	0	0	0	1	1	1	0	2	0	0	0	0	0	0	0	0	0	0	0	0	0	0	0	0	0	0	0	0	0	0	0	0	0
FGSG_04503	0	0	0	0	0	0	0	0	0	0	0	0	1	0	0	0	0	0	0	3	3	3	3	5	0	0	0	0	0	0	0	1	0	1	1	1	1	0	0	0	0	0	0	0	0	0	0	0	0
FGSG_04504	0	1	1	0	0	0	0	0	0	0	0	0	0	0	0	0	0	0	0	1	1	2	2	2	0	1	1	0	0	0	0	0	0	1	1	1	1	0	2	0	0	6	3	2	0	0	0	0	0
FGSG_04521	0	0	0	0	0	0	0	0	0	0	0	0	0	0	0	0	0	0	0	1	1	0	0	0	0	0	0	0	0	0	0	0	0	0	0	0	0	0	0	0	0	0	0	0	0	0	0	0	0
FGSG_04527	6	6	4	2	2	3	3	3	5	0	3	1	2	7	6	9	2	2	0	5	5	3	7	3	3	4	2	4	4	5	5	6	8	10	9	9	9	0	2	3	11	8	8	8	5	6	3	1	5
FGSG_04546	2	2	1	0	0	1	1	2	4	0	0	0	2	1	1	1	2	3	0	2	2	2	2	2	0	0	0	2	1	3	3	2	4	4	4	4	4	0	1	0	2	0	0	0	4	2	0	0	3
FGSG_04563	0	0	0	0	0	0	0	0	0	0	0	0	0	0	0	0	0	0	0	1	1	0	0	0	0	0	0	0	0	0	0	0	0	0	0	0	0	0	0	0	0	0	0	0	0	0	0	0	0
FGSG_04583	0	0	0	0	0	0	0	0	0	0	0	0	0	0	0	0	0	0	0	2	2	3	3	3	0	0	0	0	0	0	0	0	0	0	0	0	0	0	0	0	0	0	0	0	0	0	0	0	0
FGSG_04597	0	0	0	0	0	0	0	0	0	0	0	0	0	0	0	0	0	0	0	1	1	0	0	0	0	0	0	0	0	0	0	0	0	0	0	0	0	0	0	0	0	0	0	0	0	0	0	0	0
FGSG_04620	0	0	0	0	0	0	0	0	0	0	0	0	0	0	0	0	0	0	0	1	1	1	0	1	0	0	0	0	0	0	0	0	0	0	0	0	0	0	0	0	0	0	0	0	0	0	0	0	0
FGSG_04624	0	0	0	0	0	0	0	0	0	0	0	0	0	0	0	0	0	0	0	1	1	0	0	0	0	0	0	0	0	0	0	0	0	0	0	0	0	0	0	0	0	0	0	0	0	0	0	0	0
FGSG_04646	0	0	0	0	0	0	0	0	0	0	0	0	0	0	0	0	0	0	0	1	1	0	0	0	0	0	0	0	0	0	0	0	0	0	0	0	0	0	0	0	0	0	0	0	0	0	0	0	0
FGSG_04656	0	0	1	0	0	2	2	0	0	0	0	0	4	1	1	0	0	0	0	4	4	5	8	5	1	0	0	1	5	0	0	2	0	2	2	2	2	0	2	1	0	0	0	0	0	0	0	0	0
FGSG_04678	2	2	6	0	0	0	0	0	2	0	0	0	2	0	0	1	0	0	0	2	2	1	3	2	0	1	1	2	2	0	0	0	1	0	0	0	0	0	2	0	2	2	2	2	0	1	0	0	2
FGSG_04681	1	3	6	0	0	1	1	0	3	0	0	0	4	0	0	0	0	0	0	5	5	5	5	5	0	0	0	0	2	0	0	0	2	0	0	0	0	0	3	0	0	0	0	0	0	0	0	0	3
FGSG_04684	0	0	0	0	0	0	0	0	0	0	0	0	0	0	0	0	0	0	0	2	2	6	2	1	0	0	0	0	0	0	0	0	0	0	0	0	0	0	0	0	0	0	0	0	0	0	0	0	0
FGSG_04685	1	3	5	0	0	1	1	0	2	0	0	0	2	0	0	1	0	0	0	3	3	3	2	3	0	0	0	0	1	0	0	0	1	0	0	0	0	0	1	1	0	1	12	10	0	1	0	0	2
FGSG_04689	1	2	1	0	0	0	0	0	3	0	0	0	0	0	0	0	0	0	0	1	1	3	2	2	0	0	0	1	0	0	0	0	0	1	1	1	1	0	0	0	1	0	0	0	0	1	0	0	3
FGSG_04699	0	0	0	0	0	0	0	0	0	0	0	0	0	0	0	0	0	0	0	1	1	1	0	1	0	0	0	0	0	0	0	0	0	0	0	0	0	0	0	0	0	0	0	0	0	0	0	0	0
FGSG_04704	1	0	2	0	0	0	0	0	1	0	0	0	2	0	0	1	0	0	0	1	1	1	1	1	0	0	0	1	1	0	0	0	0	0	0	0	0	0	1	0	0	0	0	0	0	1	0	0	1
FGSG_04732	6	4	11	0	0	3	4	0	5	0	0	0	2	3	3	13	0	0	0	6	6	7	10	5	1	0	0	5	4	0	0	3	3	3	3	3	3	0	2	2	0	0	0	0	0	11	0	0	4
FGSG_04735	0	0	0	0	0	0	0	0	0	0	0	0	1	0	0	0	0	0	0	2	2	2	1	2	0	0	0	0	0	0	0	0	0	0	0	0	0	0	0	0	0	0	0	0	0	0	0	0	0
FGSG_04739	0	0	0	0	0	0	0	0	0	0	0	0	0	0	0	0	0	0	0	2	2	2	1	3	0	0	0	0	0	0	0	0	0	0	0	0	0	0	0	0	0	0	0	0	0	0	0	0	0
FGSG_04740	0	0	0	0	0	0	0	0	0	0	0	0	0	0	0	0	0	0	0	1	1	0	0	0	0	0	0	0	0	0	0	0	0	0	0	0	0	0	0	0	0	0	0	0	0	0	0	0	0
FGSG_04743	0	1	2	0	0	0	0	0	2	0	0	0	1	0	0	0	0	0	0	2	2	1	1	1	0	0	0	1	1	0	0	0	1	0	0	0	0	0	1	0	0	1	0	1	0	0	0	0	0
FGSG_04744	0	0	0	0	0	0	0	0	0	0	0	0	0	0	0	0	0	0	0	1	1	1	1	1	0	0	0	0	2	0	0	0	0	0	0	0	0	0	0	0	0	0	0	0	0	0	0	0	0
FGSG_04745	0	0	0	0	0	0	0	0	0	0	0	0	0	0	0	0	0	0	0	1	1	0	0	0	0	0	0	0	0	0	0	0	0	0	0	0	0	0	0	0	0	0	0	0	0	0	0	0	0
FGSG_04768	0	2	1	0	0	0	0	0	0	0	0	0	3	0	0	0	0	0	0	4	4	5	2	5	0	0	0	0	4	0	0	0	0	0	0	0	0	0	3	0	0	0	0	0	0	0	0	0	0
FGSG_04817	0	1	0	0	0	0	0	1	2	0	0	0	2	0	0	0	0	0	0	1	1	1	0	1	0	0	0	0	4	0	0	0	1	10	9	9	10	0	1	0	2	0	0	0	0	1	0	0	1
FGSG_04818	0	0	0	0	0	0	0	0	0	0	0	0	0	0	0	0	0	0	0	1	1	0	0	0	0	0	0	0	0	0	0	0	0	0	0	0	0	0	0	0	0	0	0	0	0	0	0	0	0
FGSG_04824	0	0	0	0	0	0	0	0	0	0	0	0	0	0	0	0	0	0	0	1	1	0	0	0	0	0	0	0	0	0	0	0	0	0	0	0	0	0	0	0	0	0	0	0	0	0	0	0	0
FGSG_04841	0	0	0	0	0	0	0	0	0	0	0	0	0	0	0	0	0	0	0	1	1	1	0	0	0	0	0	0	0	0	0	0	0	0	0	0	0	0	0	0	0	0	0	0	0	0	0	0	0
FGSG_04848	1	1	1	0	0	0	0	0	2	0	0	0	1	0	0	1	0	0	0	1	1	1	1	1	0	0	0	1	1	0	0	0	1	0	0	0	0	0	1	0	0	0	0	0	0	1	0	0	2
FGSG_04849	0	0	0	0	0	0	0	0	0	0	0	0	0	0	0	0	0	0	0	1	1	0	0	0	0	0	0	0	0	0	0	0	0	0	0	0	0	0	0	0	0	0	0	0	0	0	0	0	0
FGSG_04858	0	0	0	0	0	0	0	0	0	0	0	0	0	0	0	0	0	0	0	1	1	1	1	1	0	0	0	0	0	0	0	0	0	0	0	0	0	0	0	0	0	0	0	0	0	0	0	0	0
FGSG_04864	6	3	5	0	0	0	0	0	2	0	0	0	4	0	0	3	0	0	0	6	6	6	10	4	0	0	0	3	1	0	0	0	1	2	1	1	1	0	1	0	0	4	4	5	0	3	0	0	0
FGSG_04895	0	0	0	0	0	0	0	0	0	0	0	0	0	0	0	0	0	0	0	1	1	0	0	0	0	0	0	0	0	0	0	0	0	0	0	0	0	0	0	0	0	0	0	0	0	0	0	0	0
FGSG_04900	0	0	0	0	0	0	0	0	0	0	0	0	0	0	0	0	0	0	0	1	1	0	0	1	0	0	0	0	0	0	0	0	0	0	0	0	0	0	0	0	0	0	0	0	0	0	0	0	0
FGSG_04953	8	7	12	0	1	3	3	0	15	0	1	0	9	3	3	12	4	3	0	12	12	15	20	10	4	0	0	8	15	3	3	3	9	11	11	11	11	0	6	3	6	0	0	0	2	6	5	0	10
FGSG_04980	1	1	1	1	1	1	1	1	0	0	1	0	1	1	1	1	1	1	0	1	1	1	1	1	1	0	0	1	1	1	1	1	1	1	1	1	1	1	1	1	1	0	0	0	0	1	0	0	1
FGSG_05046	0	0	0	0	0	0	0	0	0	0	0	0	1	0	0	0	0	0	0	1	1	1	0	1	0	0	0	0	0	0	0	0	0	0	0	0	0	0	0	0	0	0	0	0	0	0	0	0	0
FGSG_05052	2	2	1	0	0	1	1	0	2	0	0	0	1	1	1	2	0	0	0	2	2	2	3	2	1	0	0	2	1	0	0	1	2	1	1	1	1	0	1	1	0	0	1	0	0	2	0	1	1
FGSG_05163	2	2	2	0	0	2	2	2	1	0	0	0	2	2	2	2	1	1	0	3	3	3	3	3	2	0	0	2	3	2	2	2	2	2	2	2	2	0	2	3	1	0	0	0	2	2	0	0	2
FGSG_05245	2	1	1	2	2	1	1	0	0	0	1	1	2	3	3	2	1	1	0	3	3	3	3	3	1	0	0	2	3	1	1	4	1	1	1	1	1	0	2	1	1	0	0	0	1	1	2	0	1
FGSG_05341	0	0	0	0	0	0	0	0	0	0	0	0	0	0	0	0	0	0	0	1	1	1	0	1	0	0	0	0	0	0	0	0	0	0	0	0	0	0	0	0	0	0	0	0	0	0	0	0	0
FGSG_05609	0	0	0	0	0	0	0	0	0	0	0	0	0	0	0	0	0	0	0	1	1	0	0	0	0	0	0	0	0	0	0	0	0	0	0	0	0	0	0	0	0	0	0	0	0	0	0	0	0
FGSG_05719	0	0	0	0	0	0	0	0	0	0	0	0	0	0	0	0	0	0	0	2	2	4	0	4	0	0	0	0	0	0	0	0	0	0	0	0	0	0	0	0	0	0	0	0	0	0	0	0	0
FGSG_05757	3	4	5	0	0	3	3	3	2	0	1	1	3	2	2	4	0	0	0	5	5	6	5	5	3	0	0	3	4	0	0	2	4	3	3	3	3	0	4	2	0	0	0	0	0	3	0	0	3
FGSG_05763	0	3	2	0	0	2	2	1	3	0	0	0	4	1	1	2	3	3	0	3	3	3	2	4	2	0	0	1	3	0	0	1	3	2	2	2	2	0	7	1	2	0	1	1	0	2	0	0	6
FGSG_05797	3	3	1	0	0	2	2	2	4	0	0	0	2	2	2	1	2	3	0	2	2	2	2	2	0	0	0	2	1	3	3	3	4	4	4	4	4	0	1	0	2	0	0	0	5	2	0	0	3
FGSG_05841	0	0	0	0	0	0	0	0	0	0	0	0	0	0	0	0	0	0	0	1	1	0	0	0	0	0	0	0	0	0	0	0	0	0	0	0	0	0	0	0	0	0	0	0	0	0	0	0	0
FGSG_05847	4	2	1	1	1	1	1	2	3	0	0	0	2	1	1	5	0	0	0	3	3	3	2	3	1	0	0	5	5	0	0	1	0	0	0	0	0	0	1	1	0	0	0	0	0	5	0	0	3
FGSG_05851	1	1	1	0	0	0	0	0	1	0	0	0	0	0	0	1	0	0	0	1	1	1	3	1	0	1	1	1	1	0	0	0	1	0	0	0	0	0	0	0	0	1	4	3	0	1	0	0	2
FGSG_05906	2	1	1	0	0	0	0	0	0	0	0	0	1	0	0	2	0	0	0	1	1	2	2	1	0	0	0	2	2	0	0	0	0	0	0	0	0	0	1	0	0	0	0	0	0	2	0	0	0
FGSG_05933	1	1	1	0	0	0	0	0	1	0	0	0	1	0	0	1	0	0	0	1	1	1	1	1	0	0	0	1	1	1	1	1	1	0	0	0	0	0	0	0	2	0	0	0	0	1	0	0	1
FGSG_05947	0	0	0	0	0	0	0	0	0	0	0	0	0	0	0	0	0	0	0	1	1	0	0	0	0	0	0	0	0	0	0	0	0	0	0	0	0	0	0	0	0	0	0	0	0	0	0	0	0
FGSG_05970	0	0	0	0	0	0	0	0	0	0	0	0	0	0	0	0	0	0	0	1	1	1	1	1	0	0	0	0	0	0	0	0	0	0	0	0	0	0	0	0	0	0	0	0	0	0	0	0	0
FGSG_05983	3	2	1	0	0	0	0	0	4	0	0	0	2	0	0	3	0	0	0	5	5	5	3	5	0	0	0	2	5	0	0	0	2	1	1	1	1	0	2	0	1	0	0	0	0	3	0	0	3
FGSG_06017	2	1	1	0	0	0	0	0	2	0	0	0	0	0	0	1	0	0	0	1	1	1	3	1	0	1	1	1	2	0	0	0	0	1	1	1	1	0	0	0	0	3	19	13	0	1	0	0	2
FGSG_06087	1	1	1	0	0	0	1	1	1	0	0	0	1	0	0	3	0	0	0	2	2	1	2	3	1	0	0	1	1	0	0	0	1	1	1	1	1	0	2	1	0	0	0	0	0	3	0	0	1
FGSG_06110	2	3	6	0	0	1	1	0	3	0	0	0	5	0	0	4	0	0	0	6	6	8	5	6	0	0	0	2	3	0	0	0	2	1	1	1	1	0	3	0	0	0	0	0	0	5	0	0	4
FGSG_06117	1	1	2	0	0	0	0	0	0	0	0	0	1	0	0	1	1	1	0	2	2	2	3	2	0	0	0	2	1	0	0	0	1	0	0	0	0	0	0	0	0	0	0	0	0	1	0	0	0
FGSG_06278	1	3	2	1	1	0	0	1	4	0	1	1	1	1	1	1	1	1	0	2	2	2	1	2	2	0	0	2	1	4	4	1	2	1	1	1	1	0	1	1	1	0	0	0	2	1	3	1	3
FGSG_06332	1	0	0	0	0	0	0	0	0	0	0	0	0	0	0	1	0	0	0	3	3	4	6	4	0	0	0	1	18	0	0	0	0	0	0	0	0	0	1	0	0	0	0	0	0	0	0	0	0
FGSG_06437	6	6	7	1	1	3	3	2	11	0	0	0	4	3	3	5	1	0	2	9	9	11	14	10	2	0	0	5	3	12	14	3	4	7	6	6	6	1	2	2	2	1	6	4	0	4	0	0	5
FGSG_06438	7	9	10	0	0	1	1	0	8	0	0	0	8	2	2	7	0	0	0	8	8	14	13	9	3	0	0	4	6	0	0	3	3	2	2	2	2	0	2	0	2	0	0	0	0	8	0	0	5
FGSG_06443	1	1	0	0	0	0	0	0	0	0	0	0	1	0	0	1	0	0	0	2	2	3	3	2	0	0	0	0	1	0	0	0	0	0	0	0	0	0	0	0	0	0	0	0	0	2	0	0	0
FGSG_06451	0	1	1	0	0	0	0	0	0	0	0	0	0	0	0	0	0	0	0	1	1	3	0	1	0	0	0	0	0	0	0	0	0	0	0	0	0	0	0	0	0	0	0	0	0	0	0	0	0
FGSG_06452	1	0	0	0	0	0	0	0	0	0	0	0	1	0	0	1	0	0	0	1	1	1	1	1	0	0	0	1	1	0	0	0	0	0	0	0	0	0	1	0	0	0	0	0	0	1	0	0	0
FGSG_06463	1	1	2	0	0	0	0	0	2	0	0	0	1	0	0	1	0	0	0	1	1	2	2	1	0	0	0	1	2	3	3	0	2	2	2	2	2	0	1	1	1	0	0	0	0	1	0	0	1
FGSG_06465	0	0	0	0	0	0	0	0	0	0	0	0	0	0	0	0	0	0	0	1	1	1	2	1	0	0	0	0	0	0	0	0	0	0	0	0	0	0	0	0	0	0	0	0	0	0	0	0	0
FGSG_06466	1	0	0	0	0	0	0	0	0	0	0	0	2	0	0	1	0	0	0	1	1	1	1	1	0	0	0	0	1	0	0	0	0	0	0	0	0	0	0	0	0	0	0	0	0	1	0	0	0
FGSG_06469	3	1	1	0	0	1	1	0	0	0	0	0	2	1	1	4	0	0	0	2	2	2	2	2	0	0	0	3	8	0	0	1	2	4	4	4	4	0	3	0	0	0	0	0	0	4	0	0	0
FGSG_06479	0	0	0	0	0	0	0	0	0	0	0	0	0	0	0	0	0	0	0	4	4	5	1	7	0	0	0	0	0	0	0	0	0	0	0	0	0	0	0	0	0	0	0	0	0	0	0	0	0
FGSG_06497	1	0	0	0	0	0	0	0	2	0	0	0	1	0	0	1	0	0	0	1	1	2	1	1	0	0	0	1	0	0	0	0	0	2	2	2	2	0	0	0	1	0	0	0	0	0	0	0	0
FGSG_06506	1	1	1	0	0	0	0	0	1	0	0	0	1	0	0	1	0	0	0	1	1	1	1	1	0	0	0	1	1	0	0	0	1	0	0	0	0	0	0	0	0	0	0	0	0	1	0	0	1
FGSG_06572	2	0	0	0	0	0	0	0	1	0	0	0	1	0	0	3	1	1	0	3	3	2	7	2	0	0	0	1	17	6	6	0	0	0	0	0	0	0	1	0	2	0	0	0	11	4	8	0	0
FGSG_06605	7	7	9	0	1	3	3	0	11	0	1	0	7	3	3	7	2	2	0	8	8	12	12	8	4	0	0	6	12	3	3	3	8	11	11	11	11	0	5	3	2	0	0	0	2	6	5	0	8
FGSG_06610	2	1	1	0	0	2	2	0	0	0	0	0	2	2	2	2	0	0	0	1	1	2	1	2	2	0	0	2	1	0	0	1	0	1	1	1	1	0	3	3	1	0	0	0	0	2	0	0	0
FGSG_06612	1	1	2	0	0	0	0	0	3	0	0	0	2	1	1	1	0	0	0	2	2	3	3	3	0	0	0	1	2	1	1	2	3	4	4	4	4	0	1	0	7	0	0	0	0	2	0	0	2
FGSG_06616	3	7	7	0	0	4	4	1	4	0	0	0	8	3	2	3	0	0	0	3	3	3	5	5	5	0	0	3	4	0	0	2	4	3	3	3	3	0	6	5	2	0	0	0	0	4	0	0	4
FGSG_06712	0	0	0	0	0	0	0	0	0	0	0	0	0	0	0	0	0	0	0	1	1	0	0	0	0	0	0	0	0	0	0	0	0	0	0	0	0	0	0	0	0	0	0	0	0	0	0	0	0
FGSG_06733	4	4	4	2	3	3	3	2	6	3	1	1	3	2	2	3	3	4	2	5	5	6	6	4	3	3	2	4	2	5	5	3	2	3	3	3	3	1	3	3	5	2	3	3	4	4	4	1	7
FGSG_06741	1	0	0	0	0	0	0	0	1	0	0	0	1	0	0	1	0	0	0	3	3	3	1	3	0	0	0	1	1	0	0	0	1	0	0	0	0	0	2	0	0	0	0	0	0	2	0	0	1
FGSG_06775	0	1	0	0	0	0	0	1	1	0	0	0	1	0	0	0	0	0	0	1	1	1	1	1	0	0	0	0	1	0	0	0	0	0	0	0	0	0	1	0	0	0	0	0	0	0	0	0	1
FGSG_06895	4	7	3	3	3	2	2	2	4	2	4	2	2	5	5	8	3	2	0	6	6	6	9	4	1	9	6	3	3	6	7	4	8	5	4	4	4	4	2	1	12	15	14	13	4	6	4	2	5
FGSG_06993	1	1	1	0	0	1	1	0	1	0	0	0	1	1	1	0	0	0	0	1	1	1	1	1	0	0	0	1	1	0	0	1	1	1	1	1	1	0	1	1	1	0	0	0	0	1	0	0	1
FGSG_07207	0	1	0	0	0	2	2	0	0	0	0	0	0	0	0	0	0	0	0	1	1	2	3	2	0	0	0	0	1	0	0	0	4	0	0	0	0	0	1	0	1	0	0	0	0	0	0	0	0
FGSG_07221	0	0	0	0	0	0	0	0	0	0	0	0	0	0	0	0	0	0	0	1	1	0	0	0	0	0	0	0	0	0	0	0	0	0	0	0	0	0	0	0	0	0	0	0	0	0	0	0	0
FGSG_07238	0	0	0	0	0	0	0	0	1	0	0	0	2	0	0	0	0	0	0	1	1	2	2	2	0	0	0	0	2	0	0	0	0	0	0	0	0	0	1	0	0	0	0	0	0	0	0	0	1
FGSG_07435	0	0	0	0	0	0	0	0	0	0	0	0	0	0	0	0	0	0	0	1	1	0	0	0	0	0	0	0	0	0	0	0	0	0	0	0	0	0	0	0	0	0	0	0	0	0	0	0	0
FGSG_07551	2	3	3	0	0	0	0	0	3	0	0	0	0	0	0	1	0	0	0	3	3	3	4	2	0	0	0	2	1	0	0	0	1	0	0	0	0	0	1	0	0	0	0	0	0	1	0	0	2
FGSG_07556	0	1	2	0	0	1	1	1	0	0	0	0	1	0	0	0	0	0	0	1	1	2	1	2	1	0	0	0	1	0	0	1	1	1	1	1	1	0	0	0	0	0	0	0	0	0	0	0	0
FGSG_07569	2	6	10	0	0	1	2	0	0	0	1	0	10	1	1	6	0	0	0	7	7	7	9	8	1	0	0	1	1	0	0	8	1	2	2	2	2	0	2	0	0	0	0	0	0	0	0	0	4
FGSG_07608	0	0	0	0	0	0	0	0	0	0	1	0	0	0	0	1	0	0	0	1	1	1	1	1	0	0	0	0	0	0	0	0	0	0	0	0	0	0	0	0	0	0	0	0	0	1	0	0	0
FGSG_07625	1	2	2	0	0	0	0	0	1	0	0	0	4	0	0	1	0	0	0	1	1	1	2	1	0	0	0	1	4	0	0	0	1	1	1	1	1	0	0	0	0	0	0	0	0	2	0	0	0
FGSG_07629	0	0	0	0	0	0	0	0	0	0	0	0	0	0	0	0	0	0	0	1	1	1	0	0	0	0	0	0	0	0	0	0	0	0	0	0	0	0	0	0	0	0	0	0	0	0	0	0	0
FGSG_07639	4	3	2	0	0	0	0	0	2	0	0	0	3	0	0	4	0	0	0	3	3	9	10	3	0	0	0	2	2	0	0	0	1	1	1	1	1	0	0	0	1	0	0	0	0	2	0	0	0
FGSG_07661	6	4	11	0	0	3	3	0	5	0	0	0	2	2	2	14	0	0	0	7	7	9	6	5	4	0	0	5	4	0	0	4	3	4	4	4	4	0	1	3	0	0	0	0	0	12	0	0	4
FGSG_07678	0	2	2	2	2	0	0	1	3	0	0	0	1	0	0	1	0	0	0	1	1	2	1	1	0	0	0	0	2	0	0	0	1	2	2	2	2	0	1	0	1	0	0	0	0	1	4	0	3
FGSG_07684	0	0	0	0	0	0	0	0	0	0	0	0	0	0	0	0	0	0	0	1	1	0	0	0	0	0	0	0	0	0	0	0	0	0	0	0	0	0	0	0	0	0	0	0	0	0	0	0	0
FGSG_07691	1	0	1	0	0	0	0	0	1	0	0	0	0	0	0	1	0	0	0	3	3	9	1	3	0	0	0	2	1	0	0	0	1	0	0	0	0	0	0	0	0	0	0	0	0	1	0	0	1
FGSG_07695	1	1	1	0	0	0	0	0	0	0	0	0	2	0	0	1	0	0	0	2	2	3	2	3	0	0	0	0	1	0	0	0	0	0	0	0	0	0	0	0	0	0	0	0	0	1	0	0	0
FGSG_07698	1	0	1	0	0	0	0	0	0	0	0	0	0	0	0	0	0	0	0	1	1	1	0	0	0	0	0	0	0	0	0	0	1	1	1	1	1	0	1	0	0	0	0	0	0	1	0	0	0
FGSG_07699	0	0	0	0	0	0	0	0	0	0	0	0	0	0	0	0	0	0	0	1	1	0	0	0	0	0	0	0	0	0	0	0	0	0	0	0	0	0	0	0	0	0	0	0	0	0	0	0	0
FGSG_07721	0	1	3	0	0	0	0	0	1	1	0	0	1	1	1	1	1	1	3	3	3	1	5	2	0	0	0	0	3	0	0	0	2	2	2	2	2	0	1	0	0	0	0	0	0	1	1	0	1
FGSG_07728	0	0	0	0	0	0	0	0	0	0	0	0	0	0	0	0	0	0	0	1	1	1	0	1	0	0	0	0	0	0	0	0	0	0	0	0	0	0	0	0	0	0	0	0	0	0	0	0	0
FGSG_07755	0	0	0	0	0	0	0	0	0	0	0	0	0	0	0	0	0	0	0	1	1	1	0	0	0	0	0	0	0	0	0	0	0	0	0	0	0	0	0	0	0	0	0	0	0	0	0	0	0
FGSG_07775	2	3	2	0	0	2	2	1	3	0	0	0	4	1	1	4	0	0	0	4	4	4	4	5	1	0	0	2	6	1	1	3	4	6	5	5	5	0	5	1	1	0	0	0	1	3	0	0	3
FGSG_07794	2	1	1	0	0	0	0	0	0	0	0	0	2	0	0	1	0	0	0	3	3	3	2	3	0	0	0	2	1	0	0	0	1	1	1	1	1	0	0	0	0	0	0	0	0	0	0	0	0
FGSG_07797	0	0	0	0	0	0	0	0	0	0	0	0	1	0	0	0	0	0	0	2	2	3	3	4	0	0	0	0	0	0	0	1	0	0	0	0	0	0	0	0	0	0	0	0	0	0	0	0	0
FGSG_07829	0	0	0	0	0	0	0	0	0	0	0	0	0	0	0	0	0	0	0	1	1	1	1	1	0	0	0	0	0	0	0	0	0	0	0	0	0	0	0	0	0	0	0	0	0	0	0	0	0
FGSG_07838	8	10	9	0	0	1	1	0	9	0	0	0	12	2	2	7	0	0	0	10	10	12	13	8	3	0	0	5	6	0	0	4	3	2	2	2	2	0	3	0	2	0	0	0	0	11	0	0	6
FGSG_07871	0	0	0	0	0	0	0	0	0	0	0	0	0	0	0	0	0	0	0	1	1	1	0	1	0	0	0	0	0	0	0	0	0	0	0	0	0	0	0	0	0	0	0	0	0	0	0	0	0
FGSG_07899	0	0	0	0	0	0	0	0	0	0	0	0	0	0	0	0	0	0	0	1	1	0	0	0	0	0	0	0	0	0	0	0	0	0	0	0	0	0	0	0	0	0	0	0	0	0	0	0	0
FGSG_07921	0	0	0	0	0	1	1	0	0	0	0	0	0	1	1	0	0	0	0	1	1	1	1	1	1	0	0	0	1	1	2	1	1	0	0	0	0	0	0	1	0	0	0	0	0	0	0	0	0
FGSG_07934	0	0	0	0	0	0	0	0	0	0	0	0	0	0	0	0	0	0	0	1	1	1	0	1	0	0	0	0	0	0	0	0	0	0	0	0	0	0	0	0	0	0	0	0	0	0	0	0	0
FGSG_07944	1	1	1	0	0	1	1	0	0	0	1	2	0	1	1	1	0	0	0	1	1	1	1	1	1	0	0	1	1	0	0	1	1	1	1	1	1	0	1	1	0	0	0	0	0	1	0	0	1
FGSG_07988	0	0	0	0	0	0	0	0	0	0	0	0	0	0	0	0	0	0	0	1	1	0	0	0	0	0	0	0	0	0	0	0	0	0	0	0	0	0	0	0	0	0	0	0	0	0	0	0	0
FGSG_07993	1	2	2	0	0	0	0	0	1	0	0	0	3	0	0	2	0	0	0	1	1	1	0	1	0	1	1	1	2	0	0	0	1	2	2	2	2	0	2	0	1	4	6	5	0	2	0	0	1
FGSG_07996	0	0	2	0	0	1	2	0	0	0	0	0	3	1	1	0	0	0	0	3	3	5	7	3	1	0	0	1	4	0	0	2	0	2	2	2	2	0	2	1	0	0	0	0	0	0	0	0	0
FGSG_08002	1	1	1	0	0	0	0	0	1	0	0	0	0	0	0	1	0	0	0	1	1	1	1	1	0	0	0	1	0	0	0	0	1	0	0	0	0	0	0	0	0	0	0	0	0	0	0	0	1
FGSG_08007	1	0	0	4	3	0	0	0	1	0	0	0	1	0	0	1	0	0	0	4	4	2	0	4	0	0	0	0	2	0	0	0	0	3	3	3	3	0	1	0	0	0	0	0	0	0	0	0	0
FGSG_08011	1	1	1	0	0	0	0	0	1	0	0	0	4	0	0	1	0	0	0	1	1	1	0	1	0	0	0	1	2	0	0	0	0	0	0	0	0	0	1	0	0	0	0	0	0	3	0	0	1
FGSG_08021	1	0	0	0	0	0	0	4	0	0	0	0	1	0	0	2	0	0	0	2	2	2	1	2	0	0	0	1	2	0	0	0	0	0	0	0	0	0	0	0	0	0	0	0	0	1	0	0	1
FGSG_08026	0	0	0	0	0	0	0	0	0	0	0	0	0	0	0	0	0	0	0	3	3	1	0	2	0	0	0	0	0	0	0	0	0	0	0	0	0	0	0	0	0	0	0	0	0	0	0	0	0
FGSG_08041	0	0	0	0	0	0	0	0	0	0	0	0	0	0	0	1	0	0	0	1	1	0	0	0	0	0	0	0	0	0	0	0	0	0	0	0	0	0	0	0	0	0	0	0	0	0	0	0	0
FGSG_08048	3	1	1	0	0	1	1	0	0	0	0	0	2	1	1	4	0	0	0	2	2	2	2	2	0	0	0	3	8	0	0	1	2	4	4	4	4	0	3	0	0	0	0	0	0	4	0	0	0
FGSG_08085	0	0	0	0	0	0	0	0	0	0	0	0	0	0	0	0	0	0	0	1	1	0	0	0	0	0	0	0	0	0	0	0	0	0	0	0	0	0	0	0	0	0	0	0	0	0	0	0	0
FGSG_08090	0	0	0	0	0	0	0	0	0	0	0	0	0	0	0	0	0	0	0	1	1	0	0	0	0	0	0	0	0	0	0	0	0	0	0	0	0	0	0	0	0	0	0	0	0	0	0	0	0
FGSG_08094	0	0	0	0	0	0	0	0	0	0	0	0	0	0	0	0	0	0	0	1	1	0	0	0	0	0	0	0	0	0	0	0	0	0	0	0	0	0	0	0	0	0	0	0	0	0	0	0	0
FGSG_08115	1	0	1	0	0	0	0	0	0	0	0	0	0	0	0	1	0	0	0	2	2	4	4	2	0	0	0	1	1	0	0	0	1	0	0	0	0	0	0	0	0	0	0	0	0	1	0	0	0
FGSG_08116	0	1	1	0	0	0	0	0	1	0	0	0	0	0	0	0	1	1	0	1	1	1	1	2	1	0	0	0	0	0	0	0	1	1	1	1	1	0	0	0	0	0	0	0	0	0	0	0	1
FGSG_08122	0	0	0	0	0	0	0	0	0	0	0	0	0	0	0	0	0	0	0	1	1	0	0	1	0	0	0	0	0	0	0	0	0	0	0	0	0	0	0	0	0	0	0	0	0	0	0	0	0
FGSG_08136	0	0	0	0	0	2	2	0	0	0	0	0	3	1	1	1	0	0	0	4	4	6	8	4	1	0	0	1	5	0	0	3	0	4	4	4	4	0	2	1	0	0	0	0	0	1	0	0	0
FGSG_08150	1	3	2	0	0	0	1	2	3	0	5	3	1	1	1	1	1	1	0	5	5	5	4	2	1	0	0	1	1	15	15	1	2	3	3	3	3	0	1	1	1	0	0	0	10	1	0	6	2
FGSG_08175	0	0	0	0	0	0	0	0	0	0	0	0	0	0	0	0	0	0	0	3	3	2	1	2	0	0	0	0	0	0	0	0	0	0	0	0	0	0	0	0	0	0	0	0	0	0	0	0	0
FGSG_08180	0	0	0	0	0	0	0	0	0	0	0	0	0	0	0	0	0	0	0	1	1	0	0	0	0	0	0	0	0	0	0	0	0	0	0	0	0	0	0	0	0	0	0	0	0	0	0	0	0
FGSG_08196	0	1	1	0	0	0	0	0	1	0	0	0	0	0	0	0	0	0	0	1	1	1	1	1	0	0	0	0	0	0	0	0	0	0	0	0	0	0	0	0	1	0	0	0	0	0	0	0	1
FGSG_08210	0	0	0	0	0	0	0	0	0	0	0	0	0	0	0	0	0	0	0	1	1	0	0	0	0	0	0	0	0	0	0	0	0	0	0	0	0	0	0	0	0	0	0	0	0	0	0	0	0
FGSG_08213	0	0	0	0	0	0	0	0	0	0	0	0	0	0	0	0	0	0	0	2	2	0	0	0	0	0	0	0	0	0	0	0	0	0	0	0	0	0	0	0	0	0	0	0	0	0	0	0	0
FGSG_08238	0	0	0	0	0	0	0	0	0	0	0	0	0	0	0	0	0	0	0	3	3	3	4	3	0	0	0	0	0	0	0	0	0	0	0	0	0	0	0	0	0	0	0	0	0	0	0	0	0
FGSG_08265	1	1	1	0	0	0	0	0	1	0	0	0	0	0	0	1	0	0	0	2	2	2	3	3	0	0	0	0	0	0	0	0	0	0	0	0	0	0	0	0	0	0	0	0	0	1	0	0	1
FGSG_08289	0	2	2	0	0	0	0	0	1	0	0	0	0	4	6	0	0	0	0	1	1	1	1	1	0	0	0	2	1	0	0	4	1	0	0	0	0	0	1	1	0	0	0	0	0	0	0	0	1
FGSG_08344	0	0	0	0	0	0	0	0	0	0	0	0	0	0	0	0	0	0	0	1	1	0	0	0	0	0	0	0	0	0	0	0	0	0	0	0	0	0	0	0	0	0	0	0	0	0	0	0	0
FGSG_08387	1	0	0	0	0	0	0	0	0	0	0	0	1	0	0	1	0	0	0	1	1	1	1	1	0	0	0	1	1	0	0	0	0	0	0	0	0	0	0	0	0	0	0	0	0	1	0	0	0
FGSG_08415	2	0	0	0	0	0	0	0	0	0	0	0	0	0	0	1	0	0	0	1	1	1	2	2	0	0	0	1	1	2	2	0	1	2	2	2	2	0	0	0	0	0	0	2	0	1	0	0	0
FGSG_08454	4	4	2	1	1	3	4	2	4	0	0	0	2	4	3	7	0	0	0	3	3	3	5	3	3	0	0	3	3	3	3	4	8	7	7	7	7	0	1	2	1	0	0	0	0	5	2	0	4
FGSG_08464	3	2	2	1	1	2	2	2	1	0	4	2	4	14	14	4	0	1	0	9	9	13	8	10	2	0	0	5	5	1	1	11	4	5	5	5	5	0	2	2	1	0	0	0	0	2	4	2	2
FGSG_08549	1	0	0	0	0	0	0	0	1	0	0	0	0	0	0	1	0	0	0	1	1	1	1	1	0	0	0	1	1	0	0	0	1	1	1	1	1	0	1	0	0	0	0	0	0	1	0	0	1
FGSG_08583	1	1	2	0	0	1	1	2	3	0	0	0	3	1	1	1	0	0	0	3	3	3	3	3	1	0	0	1	3	0	0	1	2	2	2	2	2	0	3	1	0	0	0	0	0	1	0	0	3
FGSG_08824	1	0	0	0	0	0	0	0	0	0	0	0	0	0	0	1	0	0	0	1	1	1	2	1	0	2	2	2	0	9	9	0	0	0	0	0	0	0	0	0	0	5	3	9	1	1	0	0	0
FGSG_08825	0	2	1	0	0	1	1	0	0	0	0	0	2	1	1	0	0	0	0	1	1	1	1	3	0	0	0	0	0	0	0	1	2	2	2	2	2	0	1	1	0	0	0	0	0	0	0	0	0
FGSG_08907	0	0	0	0	0	0	0	1	0	0	0	0	2	0	0	1	0	0	0	1	1	1	1	1	0	0	0	1	1	0	0	0	0	1	1	1	1	0	1	0	0	0	0	0	0	3	0	0	1
FGSG_08958	0	2	10	0	0	0	0	0	0	0	0	0	2	0	0	1	0	0	0	2	2	8	3	6	2	0	0	0	5	0	0	0	0	1	1	1	1	0	2	1	0	0	0	0	0	0	0	0	0
FGSG_08978	0	0	0	0	0	0	0	0	0	0	0	0	0	0	0	0	0	0	0	1	1	0	0	0	0	0	0	0	0	0	0	0	0	0	0	0	0	0	0	0	0	0	0	0	0	0	0	0	0
FGSG_08987	0	0	0	0	0	0	0	0	0	0	0	0	0	0	0	0	0	0	0	1	1	1	1	0	0	0	0	0	0	0	0	0	0	0	0	0	0	0	0	0	0	0	0	0	0	0	0	0	0
FGSG_09032	0	2	2	0	0	0	0	0	2	0	0	0	1	0	0	0	0	0	0	2	2	1	4	1	0	0	0	0	0	0	0	0	0	0	0	0	0	0	0	1	0	0	0	0	0	0	0	0	2
FGSG_09046	1	2	1	0	0	2	2	0	2	0	0	0	2	0	0	3	0	0	0	2	2	4	4	3	0	0	0	1	1	0	0	1	0	0	0	0	0	0	0	0	2	0	0	0	0	2	0	0	2
FGSG_09066	0	0	0	0	0	0	0	0	0	0	0	0	0	0	0	0	0	0	0	1	1	0	0	0	0	0	0	0	0	0	0	0	0	0	0	0	0	0	0	0	0	0	0	0	0	0	0	0	0
FGSG_09071	0	0	0	0	0	0	0	0	0	0	0	0	0	0	0	0	0	0	0	1	1	0	0	0	0	0	0	0	0	0	0	0	0	0	0	0	0	0	0	0	0	0	0	0	0	0	0	0	0
FGSG_09085	3	2	1	0	0	0	0	0	4	0	0	0	3	0	0	3	0	0	0	5	5	5	3	5	0	0	0	2	5	0	0	0	2	1	1	1	1	0	2	0	1	0	1	2	0	3	0	0	4
FGSG_09093	2	1	0	0	0	0	0	0	2	0	0	0	0	0	0	3	0	0	0	4	4	4	2	4	0	0	0	3	3	0	0	0	0	1	1	1	1	0	1	0	0	0	0	0	0	3	0	0	1
FGSG_09099	3	0	2	0	0	1	1	1	6	0	0	0	4	1	1	3	0	0	0	7	7	5	5	6	1	0	0	2	5	0	0	3	4	3	3	3	3	0	1	3	0	0	0	0	0	4	0	0	2
FGSG_09109	0	0	2	0	0	0	0	0	2	0	0	0	0	0	0	0	0	0	0	1	1	2	0	1	0	0	0	0	0	0	0	0	1	0	0	0	0	0	0	0	0	0	0	0	0	0	0	0	0
FGSG_09118	0	4	6	0	0	2	2	0	1	0	0	0	6	2	2	10	0	0	0	5	5	7	11	6	1	0	0	1	2	0	0	4	1	1	1	1	1	0	3	0	0	0	0	0	0	1	0	0	4
FGSG_09127	0	0	0	0	0	0	0	0	0	0	0	0	0	0	0	0	0	0	0	1	1	1	2	1	0	0	0	0	0	0	0	0	0	0	0	0	0	0	0	0	0	0	0	0	0	0	0	0	0
FGSG_09132	0	0	0	0	0	0	0	0	0	0	0	0	0	0	0	0	0	0	0	1	1	1	0	1	0	0	0	0	0	0	0	0	0	0	0	0	0	0	0	0	0	0	0	0	0	0	0	0	0
FGSG_09134	0	0	0	0	0	0	0	0	0	0	0	0	0	0	0	0	0	0	0	3	3	0	0	0	0	0	0	0	0	0	0	0	0	0	0	0	0	0	0	0	0	0	0	0	0	0	0	0	0
FGSG_09142	1	0	0	0	0	1	1	0	1	0	0	0	1	0	0	0	0	0	0	1	1	2	2	1	0	0	0	0	3	0	0	0	0	0	0	0	0	0	0	0	0	0	0	0	0	0	0	0	0
FGSG_09181	6	4	6	0	0	2	2	2	10	0	0	0	5	2	2	6	1	0	1	8	8	11	13	6	2	0	0	6	4	14	16	3	3	7	6	6	6	2	3	2	3	1	7	4	0	4	0	0	5
FGSG_09291	3	1	2	0	0	0	0	0	2	0	0	0	3	0	0	3	0	0	0	4	4	5	4	5	0	0	0	4	1	0	0	0	1	2	2	2	2	0	1	0	0	0	0	0	0	0	0	0	1
FGSG_09307	0	0	0	0	0	0	0	0	1	0	0	0	1	0	0	0	0	0	0	1	1	1	1	1	0	0	0	0	1	0	0	0	0	0	0	0	0	0	1	0	0	0	0	0	0	0	0	0	0
FGSG_09345	0	0	0	0	0	0	0	0	0	0	0	0	0	0	0	0	0	0	0	1	1	0	0	0	0	0	0	0	0	0	0	0	0	0	0	0	0	0	0	0	0	0	0	0	0	0	0	0	0
FGSG_09353	1	0	0	0	0	0	0	0	2	0	0	0	0	0	0	1	0	0	0	1	1	1	1	1	0	0	0	0	2	0	0	0	0	0	0	0	0	0	1	0	0	0	0	0	0	1	0	0	2
FGSG_09358	0	0	0	0	0	0	0	0	0	0	0	0	0	0	0	0	0	0	0	1	1	1	1	1	0	0	0	0	0	0	0	0	0	0	0	0	0	0	0	0	0	0	0	0	0	0	0	0	0
FGSG_09382	3	3	2	1	1	2	2	3	2	0	4	3	5	14	14	5	1	1	0	11	11	13	9	10	2	0	0	6	6	2	2	11	4	5	5	5	5	0	3	2	1	0	0	0	3	4	6	2	2
FGSG_09390	0	0	0	0	0	0	0	0	0	0	0	0	0	0	0	0	0	0	0	1	1	1	2	2	0	0	0	0	0	0	0	0	0	0	0	0	0	0	0	0	0	0	0	0	0	0	0	0	0
FGSG_09445	3	7	7	0	0	4	4	1	4	0	0	0	7	3	2	3	0	0	0	3	3	2	5	4	5	0	0	3	4	0	0	2	4	3	3	3	3	0	6	5	2	0	0	0	0	4	0	0	4
FGSG_09475	1	1	1	0	0	0	0	0	0	0	0	0	1	0	0	1	0	0	0	1	1	1	1	2	0	0	0	1	1	0	0	0	0	1	1	1	1	0	1	0	3	0	0	0	0	1	0	0	0
FGSG_09586	1	1	0	0	0	1	1	0	1	0	0	0	0	0	1	0	0	0	0	1	1	1	1	1	0	0	0	1	1	0	0	0	0	0	0	0	0	0	1	0	0	0	0	0	0	1	0	0	1
FGSG_09646	5	2	3	3	3	2	2	2	11	0	1	0	6	2	2	8	3	4	1	8	8	10	8	8	1	0	0	4	10	8	8	3	9	4	4	4	4	0	9	1	5	0	1	2	0	8	1	1	6
FGSG_09742	0	0	0	0	0	0	0	0	0	0	0	0	0	0	0	0	0	0	0	1	1	1	1	1	0	0	0	0	0	0	0	0	0	0	0	0	0	0	0	0	0	0	0	0	0	0	0	0	0
FGSG_09821	1	1	2	0	0	0	0	0	0	0	0	0	0	0	0	0	0	0	0	1	1	1	1	1	0	0	0	2	1	0	0	0	1	1	1	1	1	0	1	0	0	0	0	0	0	1	0	0	0
FGSG_10206	0	0	0	0	0	0	0	0	0	0	0	0	0	0	0	0	0	0	0	1	1	1	1	0	0	0	0	0	0	0	0	0	0	0	0	0	0	0	0	0	0	0	0	0	0	0	0	0	0
FGSG_10212	0	0	0	0	0	0	0	0	1	0	0	0	0	0	0	0	0	0	0	2	2	2	2	2	0	0	0	0	1	0	0	0	0	0	0	0	0	0	0	0	0	0	0	0	0	0	0	0	1
FGSG_10316	0	0	0	0	0	0	0	0	0	0	0	0	0	0	0	0	0	0	0	1	1	10	1	1	0	0	0	0	1	0	0	0	0	0	0	0	0	0	1	0	0	0	0	0	0	0	0	0	0
FGSG_10357	0	0	0	0	0	0	0	0	0	0	0	0	0	0	0	0	0	0	0	1	1	1	0	1	0	0	0	0	0	0	0	0	0	0	0	0	0	0	0	0	0	0	0	0	0	0	0	0	0
FGSG_10435	1	0	0	0	0	0	0	0	1	0	0	0	0	0	0	0	0	0	0	2	2	1	2	1	0	0	0	1	1	0	0	0	0	1	1	1	1	0	1	0	0	0	0	0	0	1	0	0	2
FGSG_10495	0	0	0	0	0	0	0	0	0	0	0	0	0	0	0	0	0	0	0	1	1	0	0	0	0	0	0	0	0	0	0	0	0	0	0	0	0	0	0	0	0	0	0	0	0	0	0	0	0
FGSG_10500	0	1	0	0	0	0	0	0	0	0	0	0	1	0	0	0	0	0	0	1	1	1	1	1	0	0	0	0	0	0	0	0	0	0	0	0	0	0	0	0	0	0	0	0	0	0	0	0	0
FGSG_10525	3	3	2	1	1	2	2	3	2	0	2	2	4	14	14	5	1	1	0	11	11	13	9	10	2	0	0	6	6	1	1	11	4	5	5	5	5	0	3	2	1	0	0	0	3	4	4	2	2
FGSG_10543	0	0	0	0	0	0	0	0	0	0	0	0	0	0	0	0	0	0	0	1	1	0	0	0	0	0	0	0	0	0	0	0	0	0	0	0	0	0	0	0	0	0	0	0	0	0	0	0	0
FGSG_10551	0	0	0	0	0	0	0	0	0	0	0	0	0	0	0	0	0	0	0	1	1	1	0	1	0	0	0	0	0	0	0	0	0	0	0	0	0	0	0	0	0	0	0	0	0	0	0	0	0
FGSG_10554	0	0	0	0	0	0	0	0	0	0	0	0	0	0	0	0	0	0	0	1	1	0	0	1	0	0	0	0	0	0	0	0	0	0	0	0	0	0	0	0	0	0	0	0	0	0	0	0	0
FGSG_10561	2	6	10	0	0	1	2	0	0	0	1	0	10	1	1	5	0	0	0	6	6	6	10	8	1	0	0	1	1	0	0	9	1	2	2	2	2	0	2	0	0	0	0	0	0	2	0	0	4
FGSG_10587	1	0	1	0	0	1	1	0	0	0	0	0	0	1	1	1	1	0	0	2	2	2	1	2	1	0	0	0	2	0	0	0	1	0	0	0	0	0	1	1	1	0	0	0	0	1	0	0	0
FGSG_10592	0	0	0	0	0	0	0	0	0	0	0	0	0	0	0	0	0	0	0	1	1	0	1	0	0	0	0	0	0	0	0	0	0	0	0	0	0	0	0	0	0	0	0	0	0	0	0	0	0
FGSG_10594	0	0	0	0	0	0	0	0	0	0	0	0	0	0	0	0	0	0	0	1	1	0	0	0	0	0	0	0	0	0	0	0	0	0	0	0	0	0	0	0	0	0	0	0	0	0	0	0	0
FGSG_10595	3	3	2	1	1	2	2	3	2	0	4	3	4	14	14	5	0	1	0	11	11	13	9	10	2	0	0	6	7	0	0	11	4	5	5	5	5	0	3	2	1	0	0	0	3	4	5	2	2
FGSG_10609	7	4	7	0	0	2	3	0	5	0	0	0	3	2	2	12	0	0	0	5	5	4	5	3	2	0	0	5	4	0	0	3	0	3	3	3	3	0	2	3	0	0	0	0	0	12	0	0	3
FGSG_10611	6	4	12	0	0	2	3	0	5	0	0	0	3	2	2	14	0	0	0	8	8	7	8	5	2	0	0	4	5	0	0	4	3	5	5	5	5	0	2	3	0	0	0	0	0	13	0	0	3
FGSG_10615	6	6	8	0	1	3	3	0	10	0	1	0	6	3	3	8	2	2	0	8	8	10	7	7	3	0	0	6	12	3	3	3	8	10	10	10	10	0	5	3	2	0	0	0	2	5	5	0	7
FGSG_10622	0	0	0	0	0	0	0	0	0	0	0	0	0	0	0	0	0	0	0	1	1	0	0	0	0	0	0	0	0	0	0	0	0	0	0	0	0	0	0	0	0	0	0	0	0	0	0	0	0
FGSG_10656	3	0	1	0	0	0	0	0	1	0	0	0	0	0	0	1	0	0	0	3	3	9	1	3	0	0	0	2	1	0	0	0	1	0	0	0	0	0	0	0	0	0	0	0	0	1	0	0	1
FGSG_10670	0	1	0	0	0	0	0	0	1	0	0	0	2	0	0	1	0	0	0	1	1	1	1	1	0	0	0	1	1	0	0	0	0	1	1	1	1	0	2	0	0	0	0	0	0	1	0	0	1
FGSG_10675	0	0	0	0	0	0	0	0	0	0	0	0	0	0	0	0	0	0	0	1	1	0	0	0	0	0	0	0	0	0	0	0	0	1	1	1	1	0	0	0	0	0	0	0	0	0	0	0	0
FGSG_10676	0	0	0	0	0	0	0	0	0	0	0	0	0	0	0	0	0	0	0	7	7	2	1	9	0	0	0	0	0	0	0	0	0	0	0	0	0	0	0	0	0	0	0	0	0	0	0	0	0
FGSG_10677	1	0	1	0	0	1	1	0	0	0	0	0	0	1	1	1	1	0	0	2	2	2	1	2	1	0	0	0	2	0	0	0	1	0	0	0	0	0	1	1	1	0	0	0	0	1	0	0	0
FGSG_10712	3	2	2	1	1	2	2	2	1	0	1	1	3	14	14	5	0	1	0	10	10	12	9	10	2	0	0	5	5	0	0	11	3	4	4	4	4	0	3	2	0	0	0	0	0	3	3	2	2
FGSG_10713	8	6	7	1	1	3	3	3	10	0	0	0	5	3	3	7	1	0	0	11	11	14	16	11	3	0	0	9	6	11	13	5	5	9	8	8	8	1	2	3	3	1	7	4	0	6	0	0	6
FGSG_10729	4	4	3	0	0	2	2	3	3	0	1	1	2	4	4	3	1	1	1	5	5	12	7	6	3	0	0	4	6	2	2	4	4	4	4	4	4	0	4	2	2	0	0	0	2	5	1	0	4
FGSG_10972	0	0	0	0	0	0	0	0	0	0	0	0	0	0	0	0	0	0	0	1	1	0	0	0	0	0	0	0	0	0	0	0	0	0	0	0	0	0	0	0	0	0	0	0	0	0	0	0	0
FGSG_10982	2	2	2	1	1	2	2	1	1	0	2	2	2	2	2	2	1	1	5	2	2	2	2	2	2	0	0	2	2	1	1	2	1	2	2	2	2	2	1	2	1	0	1	0	1	2	2	1	1
FGSG_10986	10	8	18	0	0	4	4	1	15	1	0	0	10	2	3	22	2	2	11	10	10	13	19	13	5	0	0	15	10	6	6	3	11	11	11	11	11	17	1	2	25	3	3	2	7	16	1	0	12
FGSG_10998	1	1	1	0	0	0	0	0	1	0	0	0	6	0	0	3	0	0	0	3	3	2	4	2	0	0	0	2	3	12	12	1	2	0	0	0	0	0	2	0	0	0	0	1	3	3	0	0	1
FGSG_10999	3	3	2	0	0	0	0	0	1	0	0	0	8	0	0	3	0	0	0	2	2	3	3	3	0	0	0	2	3	0	0	0	0	1	1	1	1	0	2	0	1	0	0	0	0	3	0	0	2
FGSG_11006	3	6	5	0	0	3	3	1	4	0	0	0	8	1	1	3	0	0	0	3	3	2	4	3	2	0	0	3	4	0	0	1	4	3	3	3	3	0	6	4	2	0	0	0	0	4	0	0	4
FGSG_11008	2	1	3	0	0	1	1	0	2	0	0	0	4	0	0	4	0	0	3	5	5	9	7	4	1	0	0	2	3	0	0	0	5	3	3	3	3	6	2	1	0	1	0	1	0	3	0	0	1
FGSG_11011	3	3	3	0	0	0	0	0	5	0	0	0	0	0	0	2	0	0	0	2	2	7	2	3	0	1	2	3	0	0	0	0	2	0	0	0	0	0	1	0	1	8	15	15	0	4	0	0	5
FGSG_11032	2	1	0	0	0	0	0	0	2	0	0	0	0	0	0	3	0	0	0	4	4	4	2	4	0	0	0	3	3	0	0	0	0	1	1	1	1	0	1	0	0	0	0	0	0	3	0	0	1
FGSG_11033	0	0	0	0	0	0	0	0	0	0	0	0	0	0	0	0	0	0	0	1	1	0	0	0	0	0	0	0	0	0	0	0	0	0	0	0	0	0	0	0	0	0	0	0	0	0	0	0	0
FGSG_11036	0	1	1	0	0	0	0	0	0	0	0	0	5	0	0	2	0	0	0	1	1	1	0	1	0	0	0	0	4	0	0	0	0	0	0	0	0	0	2	0	0	0	1	1	0	1	0	0	0
FGSG_11037	0	2	0	0	0	0	0	0	1	0	0	0	3	0	0	3	0	0	0	1	1	1	0	1	0	0	0	1	3	0	0	0	0	1	1	1	1	0	0	0	0	0	3	0	0	2	0	0	1
FGSG_11046	0	0	0	0	0	0	0	0	1	0	0	0	0	0	0	0	0	0	0	1	1	1	1	1	0	0	0	0	0	0	0	0	0	0	0	0	0	0	0	0	0	0	0	0	0	0	0	0	0
FGSG_11047	0	0	0	0	0	0	0	0	0	0	0	0	0	0	0	0	0	0	0	1	1	0	0	0	0	0	0	0	0	0	0	0	0	0	0	0	0	0	0	0	0	0	0	0	0	0	0	0	0
FGSG_11048	1	1	1	0	0	0	0	0	2	0	0	0	1	0	0	1	0	0	0	1	1	2	1	1	0	1	1	1	1	0	0	0	1	2	2	2	2	0	1	0	1	3	4	4	0	1	0	0	2
FGSG_11052	0	0	0	0	0	0	0	0	0	0	0	0	0	0	0	0	0	0	0	1	1	0	0	0	0	0	0	0	0	0	0	0	0	0	0	0	0	0	0	0	0	0	0	0	0	0	0	0	0
FGSG_11066	2	2	5	0	0	0	0	0	1	0	0	0	2	0	0	1	0	0	0	2	2	1	3	2	0	1	1	2	2	0	0	0	1	0	0	0	0	0	2	0	2	2	2	2	0	0	0	0	2
FGSG_11094	7	3	5	0	0	0	0	0	2	0	0	0	4	0	0	4	0	0	0	6	6	5	10	4	0	1	1	3	1	0	0	0	1	2	1	1	1	0	1	0	0	5	8	9	0	3	0	0	0
FGSG_11095	0	0	0	0	0	0	0	0	0	0	0	0	1	0	0	0	0	0	0	2	2	2	1	2	0	0	0	0	2	0	0	0	0	0	0	0	0	0	1	0	0	0	0	0	0	0	0	0	0
FGSG_11097	1	0	0	0	0	1	1	2	4	0	0	0	2	2	2	2	0	0	0	1	1	1	1	1	1	0	0	1	3	0	0	2	1	1	1	1	1	0	2	0	4	0	0	0	2	2	2	0	3
FGSG_11101	0	0	0	0	0	0	0	0	0	0	0	0	0	0	0	0	0	0	0	1	1	2	0	1	0	0	0	0	0	0	0	0	0	0	0	0	0	0	0	0	0	0	0	0	0	0	0	0	0
FGSG_11106	2	0	1	9	8	0	0	0	1	0	0	0	1	0	0	2	0	0	0	4	4	2	0	4	0	0	0	0	2	3	3	0	2	4	4	4	4	0	2	0	0	0	0	0	0	1	0	0	0
FGSG_11112	1	0	0	0	0	0	0	0	0	0	0	0	1	0	0	0	0	0	0	1	1	1	1	1	0	0	0	1	1	0	0	0	0	0	0	0	0	0	0	0	0	0	0	0	0	1	0	0	0
FGSG_11136	0	0	0	0	0	0	0	0	0	0	0	0	0	0	0	0	0	0	0	1	1	0	0	0	0	0	0	0	0	0	0	0	0	0	0	0	0	0	0	0	0	0	0	0	0	0	0	0	0
FGSG_11143	1	1	2	0	0	0	0	0	0	0	0	0	1	0	0	1	1	1	0	2	2	2	3	2	0	0	0	2	1	0	0	0	1	0	0	0	0	0	0	0	0	0	0	0	0	1	0	0	0
FGSG_11156	0	0	0	0	0	0	0	0	0	0	0	0	0	0	0	0	0	0	0	1	1	0	0	0	0	0	0	0	0	0	0	0	0	0	0	0	0	0	0	0	0	0	0	0	0	0	0	0	0
FGSG_11163	3	1	2	0	0	0	0	0	2	0	0	0	2	0	0	3	0	0	0	4	4	4	4	4	0	0	0	4	1	0	0	0	1	2	2	2	2	0	1	0	0	0	0	0	0	0	0	0	1
FGSG_11164	3	0	0	0	0	0	0	0	1	0	0	0	0	0	0	1	0	0	0	1	1	1	1	1	0	0	0	2	0	0	0	0	0	0	0	0	0	0	0	0	0	0	0	0	0	1	0	0	1
FGSG_11166	0	0	0	0	0	0	0	0	0	0	0	0	0	0	0	0	0	0	0	1	1	0	0	1	0	0	0	0	0	0	0	0	0	0	0	0	0	0	0	0	0	0	0	0	0	0	0	0	0
FGSG_11169	1	4	3	0	0	0	0	0	3	0	0	0	2	0	0	4	0	0	0	2	2	4	2	3	0	0	0	4	4	2	2	0	1	1	1	1	1	0	0	1	2	0	0	0	2	3	0	1	2
FGSG_11170	0	1	1	0	0	0	0	0	2	0	0	0	0	0	0	1	0	0	0	1	1	2	1	1	0	0	0	1	1	0	0	0	1	0	0	0	0	0	0	0	0	3	2	2	0	1	0	0	0
FGSG_11184	2	1	1	0	0	0	0	0	1	0	0	0	2	0	0	2	0	0	0	1	1	2	1	1	0	0	0	2	3	0	0	0	1	2	2	2	2	0	1	0	0	0	0	0	0	1	0	0	1
FGSG_11190	0	0	0	0	0	0	0	0	0	0	0	0	0	0	0	0	0	0	0	1	1	1	1	1	0	0	0	0	0	0	0	0	0	0	0	0	0	0	0	0	0	0	0	0	0	0	0	0	0
FGSG_11204	0	0	0	0	0	0	0	0	0	0	0	0	0	0	0	0	0	0	0	1	1	1	0	1	0	0	0	0	0	0	0	0	0	0	0	0	0	0	0	0	0	0	0	0	0	0	0	0	0
FGSG_11205	1	0	0	0	0	0	0	0	0	0	0	0	0	0	0	1	0	0	0	2	2	2	1	2	0	0	0	0	1	0	0	0	1	0	0	0	0	0	1	0	0	0	0	0	0	1	0	0	1
FGSG_11206	0	0	0	0	0	0	0	0	0	0	0	0	0	0	0	0	0	0	0	1	1	0	0	0	0	0	0	0	0	0	0	0	0	0	0	0	0	0	0	0	0	0	0	0	0	1	0	0	0
FGSG_11208	0	1	2	0	0	0	0	0	0	0	0	0	1	0	0	0	0	0	0	1	1	1	1	1	0	0	0	0	1	0	0	0	0	0	0	0	0	0	1	0	4	0	0	0	0	0	0	0	0
FGSG_11225	0	0	0	0	0	0	0	0	0	0	0	0	0	0	0	0	0	0	0	1	1	0	0	0	0	0	0	0	0	0	0	0	0	0	0	0	0	0	0	0	0	0	0	0	0	0	0	0	0
FGSG_11227	1	1	0	0	0	0	0	1	1	0	0	0	0	0	0	1	0	0	0	1	1	1	0	1	0	0	0	1	0	0	0	0	1	2	2	2	2	0	1	0	0	0	0	0	0	1	0	0	1
FGSG_11228	4	5	14	0	0	2	2	0	14	1	0	0	6	2	2	14	2	2	14	8	8	12	14	11	3	0	0	11	7	5	5	3	9	11	11	11	11	21	2	1	13	3	4	3	6	9	0	0	9
FGSG_11229	0	0	0	0	0	0	0	0	0	0	0	0	0	0	0	0	0	0	0	3	3	2	2	2	0	0	0	0	0	0	0	0	0	0	0	0	0	0	0	0	0	0	0	0	0	0	0	0	0
FGSG_11232	1	1	2	0	0	0	0	0	1	0	0	0	2	2	2	3	0	0	0	2	2	3	2	1	0	0	0	3	1	0	0	0	1	2	2	2	2	0	0	0	0	0	0	0	0	1	0	0	0
FGSG_11236	0	0	0	0	0	1	1	0	0	0	0	0	0	1	1	0	0	0	0	1	1	1	1	1	1	0	0	0	0	0	0	1	1	0	0	0	0	0	0	1	0	0	0	0	0	0	1	0	0
FGSG_11238	0	0	0	0	0	0	0	0	0	0	0	0	0	0	0	0	0	0	0	3	3	2	1	3	0	0	0	0	0	0	0	0	0	0	0	0	0	0	0	0	0	0	0	0	0	0	0	0	0
FGSG_11249	5	1	1	3	3	1	1	0	1	8	1	1	3	3	3	5	1	1	15	4	4	4	4	4	1	0	0	5	5	0	0	3	0	2	2	2	2	1	2	1	1	0	0	0	0	4	0	1	2
FGSG_11276	0	0	0	0	0	0	0	0	0	0	0	0	0	0	0	0	0	0	0	2	2	1	0	1	0	0	0	0	0	0	0	0	0	0	0	0	0	0	0	0	0	0	0	0	0	0	0	0	0
FGSG_11280	1	1	1	0	0	0	0	0	1	0	0	0	1	0	0	1	0	0	0	2	2	2	1	2	0	0	0	1	1	0	0	0	1	0	0	0	0	0	0	0	0	0	0	0	0	1	0	0	1
FGSG_11296	0	0	0	0	0	0	0	0	1	0	0	0	0	0	0	0	0	0	0	1	1	1	0	1	0	0	0	0	0	0	0	0	0	0	0	0	0	0	0	0	0	0	0	0	0	0	0	0	0
FGSG_11304	4	2	2	0	0	0	0	0	2	0	0	0	4	0	0	5	0	0	0	4	4	4	3	4	0	0	0	3	6	4	4	0	1	2	2	2	2	0	4	0	6	2	3	4	0	4	0	0	2
FGSG_11315	1	0	0	0	0	0	0	1	1	0	0	0	1	0	0	0	0	0	0	1	1	1	1	1	0	0	0	0	0	0	0	0	0	0	0	0	0	0	0	1	1	0	0	0	0	1	0	0	1
FGSG_11318	0	0	0	0	0	0	0	0	0	0	0	0	0	0	0	0	0	0	0	1	1	1	0	1	0	0	0	0	0	0	0	0	0	0	0	0	0	0	0	0	0	0	0	0	0	0	0	0	0
FGSG_11326	1	3	2	1	1	0	0	1	4	0	1	1	1	1	1	1	1	1	0	2	2	2	1	2	1	0	0	2	1	4	4	1	2	1	1	1	1	0	1	1	1	0	0	0	3	1	3	1	3
FGSG_11348	1	0	1	0	0	0	0	1	1	0	0	0	1	0	0	1	0	0	0	1	1	1	2	2	0	0	0	0	1	0	0	0	1	1	1	1	1	0	0	0	0	0	0	0	0	1	0	0	2
FGSG_11360	0	1	2	0	0	0	0	0	0	0	0	0	1	0	0	0	0	0	0	1	1	0	1	0	0	0	0	0	1	0	0	0	0	0	0	0	0	0	1	0	0	0	0	0	0	0	0	0	0
FGSG_11366	2	2	2	0	0	0	0	0	1	0	0	0	2	0	0	2	0	0	0	1	1	1	2	1	0	0	0	1	2	0	0	0	2	1	1	1	1	0	1	0	1	0	0	0	0	2	0	0	1
FGSG_11379	1	0	0	0	0	0	0	0	0	0	0	0	0	0	0	0	0	0	0	1	1	1	1	2	0	0	0	0	0	0	0	0	0	0	0	0	0	0	0	0	0	0	0	0	0	0	0	0	0
FGSG_11386	1	0	1	0	0	0	0	0	1	0	0	0	0	0	0	2	0	0	0	1	1	1	1	1	0	0	0	0	1	0	0	0	0	0	0	0	0	0	0	0	0	0	0	0	0	2	0	0	0
FGSG_11428	2	1	1	0	0	0	0	0	1	0	0	0	6	0	0	3	0	0	0	3	3	2	1	3	0	0	0	3	2	0	0	0	0	1	1	1	1	0	4	0	2	0	0	0	0	1	0	0	1
FGSG_11472	2	0	0	0	0	0	0	0	0	0	0	0	1	0	0	3	1	1	0	3	3	2	7	2	0	0	0	1	17	6	6	0	0	0	0	0	0	0	1	0	2	0	0	0	9	4	8	0	0
FGSG_11487	4	3	2	0	0	0	0	0	2	0	0	0	5	0	0	5	0	0	0	4	4	4	3	4	0	1	0	3	6	4	4	0	1	2	2	2	2	0	4	0	6	2	3	4	0	4	0	0	2
FGSG_11488	0	2	1	0	0	0	0	0	0	0	0	0	2	0	0	1	0	0	0	1	1	1	1	1	0	0	0	0	2	0	0	0	1	0	0	0	0	0	0	0	0	0	0	0	0	1	0	0	0
FGSG_11490	0	0	0	0	0	0	0	0	0	0	0	0	0	0	0	0	0	0	0	1	1	0	0	1	0	0	0	0	0	0	0	0	0	0	0	0	0	0	0	0	0	0	0	0	0	0	0	0	0
FGSG_11493	0	0	0	0	0	0	0	0	0	0	0	0	1	0	0	0	0	0	0	3	3	3	2	2	0	0	0	0	1	0	0	0	0	0	0	0	0	0	1	0	0	0	0	0	0	0	0	0	0
FGSG_11496	0	0	0	0	0	0	0	0	0	0	0	0	0	0	0	1	0	0	0	1	1	1	1	1	0	0	0	0	0	0	0	0	0	1	1	1	1	0	0	0	0	0	0	0	0	0	0	0	0
FGSG_11516	1	2	3	0	0	0	0	0	1	0	0	0	1	0	0	2	0	0	0	2	2	2	3	1	0	0	0	1	0	0	0	0	0	0	0	0	0	0	0	0	1	0	0	0	0	2	0	0	1
FGSG_11517	0	0	0	0	0	0	0	0	0	0	0	0	0	0	0	0	0	0	0	2	2	1	0	2	0	0	0	0	0	0	0	0	0	0	0	0	0	0	0	0	0	0	0	0	0	0	0	0	0
FGSG_11528	9	1	5	0	0	1	1	0	1	0	0	0	8	2	3	6	0	0	0	4	4	3	2	2	1	0	0	4	8	1	1	0	4	4	4	4	4	0	3	1	0	0	0	0	0	7	0	0	0
FGSG_11532	0	0	0	0	0	0	0	0	0	0	0	0	1	0	0	1	0	0	0	1	1	0	0	1	0	0	0	1	0	0	0	0	0	0	0	0	0	0	0	0	0	0	0	0	0	1	0	0	0
FGSG_11548	0	0	0	0	0	0	0	0	0	0	0	0	0	0	0	2	0	0	0	2	2	1	1	2	0	0	0	0	3	0	0	0	1	0	0	0	0	0	0	0	0	0	0	0	0	1	0	0	0
FGSG_11559	7	7	9	0	1	3	3	0	14	0	1	0	8	3	3	10	2	2	0	10	10	12	19	10	3	0	0	7	14	3	3	3	8	11	11	11	11	0	6	3	6	0	0	0	2	6	5	0	8
FGSG_11602	1	1	1	0	0	1	1	1	1	0	0	0	2	1	1	0	0	0	0	1	1	1	1	1	1	0	0	1	1	0	0	1	1	1	1	1	1	0	1	1	0	0	0	0	0	1	0	0	1
FGSG_11645	0	0	0	0	0	0	0	0	0	0	0	0	0	0	0	0	0	0	0	1	1	0	0	1	0	0	0	0	0	0	0	0	0	0	0	0	0	0	0	0	0	0	0	0	0	0	0	0	0
FGSG_11647	0	0	0	0	0	0	0	0	0	0	0	0	0	0	0	0	0	0	0	1	1	0	0	0	0	0	0	0	0	0	0	0	0	0	0	0	0	0	0	0	0	0	0	0	0	0	0	0	0
FGSG_11648	0	0	0	0	0	0	0	0	0	0	0	0	0	0	0	0	0	0	0	2	2	6	2	1	0	0	0	0	0	0	0	0	0	0	0	0	0	0	0	0	0	0	0	0	0	0	0	0	0
FGSG_11675	0	0	0	0	0	0	0	0	0	0	0	0	0	0	0	0	0	0	0	1	1	1	0	1	0	0	0	0	0	0	0	0	0	0	0	0	0	0	0	0	0	0	0	0	0	0	0	0	0
FGSG_11715	0	0	0	0	0	0	0	0	0	0	0	0	0	0	0	0	0	0	0	1	1	0	0	1	0	0	0	0	0	0	0	0	0	0	0	0	0	0	0	0	0	0	0	0	0	0	0	0	0
FGSG_11745	1	2	1	1	1	1	1	0	1	0	0	0	1	1	1	1	0	1	0	2	2	2	3	2	2	0	0	1	2	2	2	1	1	1	1	1	1	0	1	1	1	0	0	0	2	1	3	1	1
FGSG_12047	0	0	0	0	0	0	0	0	0	0	0	0	0	0	0	0	0	0	0	1	1	0	0	0	0	0	0	0	0	0	0	0	0	0	0	0	0	0	0	0	0	0	0	0	0	0	0	0	0
FGSG_12067	0	0	1	0	0	0	0	0	0	0	0	0	0	0	0	0	0	0	0	1	1	1	2	1	0	0	0	2	0	0	0	1	0	0	0	0	0	0	0	0	0	0	0	0	0	0	0	0	0
FGSG_12081	0	0	0	0	0	0	0	0	0	0	0	0	0	0	0	0	0	0	0	1	1	0	0	0	0	0	0	0	0	0	0	0	0	0	0	0	0	0	0	0	0	0	0	0	0	0	0	0	0
FGSG_12119	1	1	1	0	0	0	0	0	2	0	0	0	1	0	0	1	0	0	0	2	2	3	1	3	0	0	0	1	1	0	0	0	1	0	0	0	0	0	1	0	1	0	0	0	0	1	0	0	4
FGSG_12127	6	3	4	0	0	0	0	0	3	0	0	0	4	2	2	4	0	0	0	5	5	4	7	5	0	0	0	2	1	0	0	2	1	1	1	1	1	0	2	0	0	0	0	0	0	5	0	0	2
FGSG_12142	2	4	3	0	0	4	4	1	7	0	0	0	4	3	3	1	0	0	0	3	3	2	3	5	3	0	0	2	5	3	3	3	7	7	7	7	7	0	3	3	9	0	0	0	4	6	0	0	7
FGSG_12160	1	0	0	0	0	0	0	0	1	0	0	0	2	0	0	1	0	0	0	1	1	1	1	1	0	0	0	1	0	0	0	0	0	0	0	0	0	0	1	0	0	0	0	0	0	1	0	0	1
FGSG_12206	2	1	2	0	0	0	0	0	1	0	0	0	3	2	2	3	0	0	0	2	2	0	2	1	0	0	0	3	1	0	0	0	1	3	3	3	3	0	0	0	0	0	0	0	0	2	0	0	0
FGSG_12210	0	0	0	0	0	0	0	0	0	0	0	0	0	0	0	0	0	0	0	3	3	0	0	0	0	0	0	0	0	0	0	0	0	0	0	0	0	0	0	0	0	0	0	0	0	0	0	0	0
FGSG_12214	0	0	0	0	0	0	0	0	0	0	0	0	0	0	0	0	0	0	0	1	1	1	0	1	0	0	0	0	0	0	0	0	0	0	0	0	0	0	0	0	0	0	0	0	0	0	0	0	0
FGSG_12251	0	1	3	0	0	0	0	0	1	1	0	0	1	1	1	1	1	1	3	2	2	1	5	2	0	0	0	0	4	0	0	0	2	2	2	2	2	1	1	0	0	0	0	0	0	1	1	0	1
FGSG_12256	1	0	0	0	0	0	0	0	1	0	0	0	4	0	0	3	0	0	0	2	2	2	2	2	0	0	0	1	2	10	10	1	0	0	0	0	0	0	1	0	0	0	0	0	3	2	0	0	1
FGSG_12300	0	0	0	0	0	0	0	0	0	0	0	0	0	0	0	0	0	0	0	1	1	0	0	0	0	0	0	0	0	0	0	0	0	0	0	0	0	0	0	0	0	0	0	0	0	0	0	0	0
FGSG_12326	0	0	0	0	0	0	0	0	0	0	0	0	0	0	0	0	0	0	0	3	3	7	3	3	0	0	0	0	1	0	0	0	0	0	0	0	0	0	0	0	0	0	0	0	0	0	0	0	0
FGSG_12337	0	0	0	0	0	0	0	0	0	0	0	0	0	0	0	0	0	0	0	1	1	0	0	0	0	0	0	0	0	0	0	0	0	0	0	0	0	0	0	0	0	0	0	0	0	0	0	0	0
FGSG_12369	1	1	1	0	0	0	0	1	0	0	0	0	1	0	0	1	0	0	0	2	2	6	2	2	0	2	4	1	2	0	0	0	1	2	2	2	2	0	1	0	0	3	3	6	0	1	0	0	0
FGSG_12390	8	8	17	0	0	4	4	1	17	1	0	0	12	2	3	17	2	2	14	9	9	12	18	11	4	0	0	12	11	6	6	4	10	9	9	9	9	32	1	2	25	6	5	3	7	16	1	0	14
FGSG_12414	0	0	0	0	0	0	0	0	0	0	0	0	0	0	0	0	0	0	0	1	1	0	0	0	0	0	0	0	0	0	0	0	0	0	0	0	0	0	0	0	0	0	0	0	0	0	0	0	0
FGSG_12434	0	0	0	0	0	0	0	0	0	0	0	0	0	0	0	0	0	0	0	1	1	2	1	2	0	0	0	0	0	0	0	0	0	0	0	0	0	0	0	0	0	0	0	0	0	0	0	0	0
FGSG_12439	0	0	0	0	0	0	0	0	0	0	0	0	0	0	0	0	0	0	0	1	1	2	2	2	0	0	0	0	0	0	0	0	0	0	0	0	0	0	0	0	0	0	0	0	0	0	0	0	0
FGSG_12492	0	0	0	0	0	0	0	0	0	0	0	0	0	0	0	0	0	0	0	1	1	0	0	0	0	0	0	0	0	0	0	0	0	0	0	0	0	0	0	0	0	0	0	0	0	0	0	0	0
FGSG_12504	0	0	0	0	0	0	0	0	0	0	0	0	0	0	0	0	0	0	0	1	1	0	0	0	0	0	0	0	0	0	0	0	0	0	0	0	0	0	0	0	0	0	0	0	0	0	0	0	0
FGSG_12514	0	0	0	0	0	0	0	0	0	0	0	0	0	0	0	0	0	0	0	1	1	0	0	0	0	0	0	0	0	0	0	0	0	0	0	0	0	0	0	0	0	0	0	0	0	0	0	0	0
FGSG_12544	0	0	0	0	0	0	0	0	0	0	0	0	0	0	0	0	0	0	0	1	1	0	0	0	0	0	0	0	0	0	0	0	0	0	0	0	0	0	0	0	0	0	0	0	0	0	0	0	0
FGSG_12548	2	2	1	0	0	0	0	0	2	0	0	0	1	0	0	5	0	0	0	5	5	3	7	3	0	0	0	3	7	5	5	1	4	6	5	5	6	0	1	0	0	0	0	0	0	4	0	0	1
FGSG_12551	0	0	0	0	0	0	0	0	0	0	0	0	1	0	0	0	0	0	0	1	1	1	1	1	0	0	0	1	2	0	0	0	0	0	0	0	0	0	0	0	0	0	0	0	0	0	0	0	0
FGSG_12554	0	0	0	0	0	0	0	0	0	0	0	0	0	0	0	0	0	0	0	1	1	0	0	0	0	0	0	0	0	0	0	0	0	0	0	0	0	0	0	0	0	0	0	0	0	0	0	0	0
FGSG_12591	0	0	0	0	0	0	0	0	0	0	0	0	0	0	0	0	0	0	0	1	1	1	0	0	0	0	0	0	0	0	0	0	0	0	0	0	0	0	0	0	0	0	0	0	0	0	0	0	0
FGSG_12622	0	0	0	0	0	0	0	0	0	0	0	0	0	0	0	0	0	0	0	1	1	0	0	0	0	0	0	0	0	0	0	0	0	0	0	0	0	0	0	0	0	0	0	0	0	0	0	0	0
FGSG_12644	0	0	0	0	0	0	0	0	0	0	0	0	0	0	0	0	0	0	0	1	1	0	0	0	0	0	0	0	0	0	0	0	0	0	0	0	0	0	0	0	0	0	0	0	0	0	0	0	0
FGSG_12835	0	0	0	0	0	0	0	0	0	0	0	0	0	0	0	0	0	0	0	1	1	0	0	0	0	0	0	0	0	0	0	0	0	0	0	0	0	0	0	0	0	0	0	0	0	0	0	0	0
FGSG_12873	0	0	0	0	0	0	0	0	0	0	0	0	0	0	0	0	0	0	0	1	1	0	0	0	0	0	0	0	0	0	0	0	0	0	0	0	0	0	0	0	0	0	0	0	0	0	0	0	0
FGSG_12918	0	1	10	0	0	0	0	0	0	0	0	0	0	0	0	9	0	0	0	5	5	7	6	14	0	0	0	0	1	0	0	6	0	0	0	0	0	0	0	0	0	0	0	0	0	0	0	0	1
FGSG_13189	0	0	2	0	0	0	0	0	0	0	0	0	3	0	0	1	0	0	0	1	1	1	0	1	0	0	0	0	2	0	0	0	0	0	0	0	0	0	0	0	0	0	0	0	0	1	0	0	0
FGSG_13245	3	3	6	0	0	1	1	0	3	0	0	0	5	0	0	4	0	0	0	6	6	7	5	6	0	0	0	2	3	0	0	0	2	1	1	1	1	0	3	0	0	0	0	0	0	5	0	0	4
FGSG_13412	0	0	0	0	0	0	0	0	0	0	0	0	0	0	0	0	0	0	0	0	0	0	0	0	0	0	0	0	0	0	0	0	0	0	0	0	0	0	0	0	0	0	0	0	0	0	0	0	0
FGSG_13436	0	0	0	0	0	0	0	0	0	0	0	0	0	0	0	0	0	0	0	2	2	0	0	0	0	0	0	0	0	0	0	0	0	0	0	0	0	0	0	0	0	0	0	0	0	0	0	0	0
FGSG_13443	0	0	0	0	0	0	0	0	0	0	0	0	0	0	0	0	0	0	0	1	1	1	0	0	0	0	0	0	0	0	0	0	0	0	0	0	0	0	0	0	0	0	0	0	0	0	0	0	0
FGSG_13450	8	8	9	0	0	1	1	0	8	0	0	0	9	2	2	6	0	0	0	8	8	13	13	8	2	0	0	4	6	0	0	3	3	2	2	2	2	0	3	0	1	0	0	0	0	10	0	0	5
FGSG_13505	0	0	0	0	0	0	0	0	0	0	0	0	0	0	0	0	0	0	0	1	1	0	0	0	0	0	0	0	0	0	0	0	0	0	0	0	0	0	0	0	0	0	0	0	0	0	0	0	0
FGSG_13515	0	0	0	0	0	0	0	0	0	0	0	0	0	0	0	0	0	0	0	1	1	0	0	0	0	0	0	0	0	0	0	0	0	0	0	0	0	0	0	0	0	0	0	0	0	0	0	0	0
FGSG_13583	0	0	0	0	0	0	0	0	0	0	0	0	0	0	0	0	0	0	0	5	5	14	0	5	0	0	0	0	0	0	0	0	0	0	0	0	0	0	0	0	0	0	0	0	0	0	0	0	0
FGSG_13628	0	0	0	0	0	0	0	0	0	0	0	0	0	0	0	0	0	0	0	1	1	0	0	0	0	0	0	0	0	0	0	0	0	0	0	0	0	0	0	0	0	0	0	0	0	0	0	0	0
FGSG_13692	0	0	0	0	0	0	0	0	0	0	0	0	0	0	0	0	0	0	0	1	1	0	0	0	0	0	0	0	0	0	0	0	0	0	0	0	0	0	0	0	0	0	0	0	0	0	0	0	0
FGSG_13840	8	10	10	0	0	1	1	0	9	0	0	0	14	2	2	8	0	0	0	10	10	12	13	8	3	0	0	5	7	0	0	4	3	2	2	2	2	0	3	0	1	0	0	0	0	11	0	0	6
FGSG_13876	0	0	0	0	0	0	0	0	0	0	0	0	0	0	0	0	2	2	0	1	1	0	0	1	0	0	0	0	0	0	0	0	0	0	0	0	0	0	0	0	0	0	0	0	0	0	0	0	0
FGSG_13883	1	1	1	0	0	1	1	0	0	0	0	0	0	2	2	1	0	0	0	1	1	2	2	1	1	0	0	0	2	0	0	0	1	0	0	0	0	0	0	1	0	0	0	0	0	1	0	0	0
FGSG_13924	0	0	0	0	0	0	0	0	0	0	0	0	0	0	0	0	0	0	0	1	1	1	1	1	0	0	0	0	0	0	0	0	0	0	0	0	0	0	0	0	0	0	0	0	0	0	0	0	0
FGSG_13958	0	0	0	0	0	0	0	0	0	0	0	0	0	0	0	0	0	0	0	1	1	1	0	0	0	0	0	0	0	0	0	0	0	0	0	0	0	0	0	0	0	0	0	0	0	0	0	0	0
FGSG_13992	1	0	0	0	0	0	0	0	1	0	0	0	0	0	0	0	0	0	0	1	1	1	1	1	0	0	0	0	0	0	0	0	1	1	1	1	1	0	0	0	0	0	0	0	0	1	0	0	1
FGSG_14020	0	0	0	0	0	0	0	0	0	0	0	0	0	0	0	0	0	0	0	1	1	0	0	0	0	0	0	0	0	0	0	0	0	0	0	0	0	0	0	0	0	0	0	0	0	0	0	0	0
FGSG_15003	0	0	0	0	0	0	0	0	0	0	0	0	0	0	0	0	0	0	0	0	1	0	1	0	0	0	0	0	0	0	0	0	0	0	0	0	0	0	0	0	0	0	0	0	0	0	0	0	0
FGSG_15048	0	0	0	0	0	0	0	0	0	0	0	0	0	0	0	0	0	0	0	0	1	0	0	0	0	0	0	0	0	0	0	0	0	0	0	0	0	0	0	0	0	0	0	0	0	0	0	0	0
FGSG_15123	0	0	0	0	0	0	0	0	0	0	0	0	0	0	0	0	0	0	0	0	0	0	0	0	0	0	0	0	0	0	0	0	0	0	0	0	0	0	0	0	0	0	0	0	0	0	0	0	0
FGSG_15142	0	0	0	0	0	0	0	0	0	0	0	0	0	0	0	0	0	0	0	0	1	0	0	0	0	0	0	0	0	0	0	0	0	0	0	0	0	0	0	0	0	0	0	0	0	0	0	0	0
FGSG_15251	0	0	0	0	0	0	0	0	0	0	0	0	0	0	0	0	0	0	0	0	0	0	0	0	0	0	0	0	0	0	0	0	0	0	0	0	0	0	0	0	0	0	0	0	0	0	0	0	0
FGSG_15260	0	0	0	0	0	0	0	0	0	0	0	0	0	0	0	0	0	0	0	0	1	0	0	0	0	0	0	0	0	0	0	0	0	0	0	0	0	0	0	0	0	0	0	0	0	0	0	0	0
FGSG_15437	0	0	0	0	0	0	0	0	0	0	0	0	0	0	0	0	0	0	0	0	0	0	0	0	0	0	0	0	0	0	0	0	0	0	0	0	0	0	0	0	0	0	0	0	0	0	0	0	0
FGSG_15448	0	0	0	0	0	0	0	0	0	0	0	0	0	0	0	0	0	0	0	0	1	0	0	0	0	0	0	0	0	0	0	0	0	0	0	0	0	0	0	0	0	0	0	0	0	0	0	0	0
FGSG_15469	0	0	0	0	0	0	0	0	0	0	0	0	0	0	0	0	0	0	0	0	1	0	0	0	0	0	0	0	0	0	0	0	0	0	0	0	0	0	0	0	0	0	0	0	0	0	0	0	0
FGSG_15661	0	0	0	0	0	0	0	0	0	0	0	0	0	0	0	0	0	0	0	0	1	0	0	0	0	0	0	0	0	0	0	0	0	0	0	0	0	0	0	0	0	0	0	0	0	0	0	0	0
[truncated: 8 more columns]
